# Supplementary material for: Bis(5-methyl-1-phenyl-1H-1,2,3-triazole-4-carb­oxy­lic acid) monohydrate
Source: Acta Crystallogr Sect E Struct Rep Online. 2010 Jul 10;66(Pt 8):o1967. doi: 10.1107/S1600536810026243 (PMC3007252; doi:10.1107/S1600536810026243)
Supplement: Supplementary file 1 [file e-66-o1967-sup1.cif]

##############################################################################
###                                                                        ###
###        Electronic paper (Acta Crystallographica Section E)             ###
###                                                                        ###
##############################################################################
#                                                                            #
# This CIF contains the data in a paper accepted for publication in Acta     #
# Crystallographica Section E. It conforms to the requirements of Notes      #
# for Authors for Section E, and has been peer reviewed under the auspices   #
# of the IUCr Commission on Journals.                                        #
#                                                                            #
# Full details of the Crystallographic Information File format               #
# are given in the paper "The Crystallographic Information File (CIF):       #
# a New Standard Archive File for Crystallography" by S. R. Hall, F. H.      #
# Allen and I. D. Brown [Acta Cryst. (1991), A47, 655-685].                  #
#                                                                            #
# The current version of the core CIF dictionary is obtainable from          #
# ftp://ftp.iucr.org/pub/cif_core.dic. The current version number is 2.4.    #
#                                                                            #
# Software is freely available for graphical display of the structure(s) in  #
# this CIF.  For information consult the CIF home page http://www.iucr.org/  #
# cif/home.html                                                              #
#                                                                            #
# This file may be used for bona fide research purposes within the           #
# scientific community so long as proper attribution is given to the journal # 
# article from which it was obtained.                                        #
#                                                                            #
##############################################################################
                                             
data_I
_audit_creation_method     SHELXL-97
_chemical_name_systematic
;
Bis(5-methyl-1-phenyl-1<i>H</i>-1,2,3-triazole-4-carboxylic acid) monohydrate
;
_chemical_name_common     ?
_chemical_formula_moiety     '2(C10 H9 N3 O2), H2 O'
_chemical_formula_sum     'C20 H20 N6 O5'
_chemical_formula_iupac     '2C10 H9 N3 O2, H2 O'
_chemical_formula_weight     424.42
_chemical_melting_point     ?
_symmetry_cell_setting     monoclinic
_symmetry_space_group_name_H-M     'P 21/c'
_symmetry_space_group_name_hall     '-P 2ybc'
loop_
    _symmetry_equiv_pos_as_xyz
    'x, y, z'
    '-x, y+1/2, -z+1/2'
    '-x, -y, -z'
    'x, -y-1/2, z-1/2'
_cell_length_a     6.7419(13)
_cell_length_b     15.842(3)
_cell_length_c     19.643(4)
_cell_angle_alpha     90.00
_cell_angle_beta     99.82(3)
_cell_angle_gamma     90.00
_cell_volume     2067.2(7)
_cell_formula_units_Z     4
_cell_measurement_reflns_used     8429
_cell_measurement_theta_min     3.0650
_cell_measurement_theta_max     27.6600
_cell_measurement_temperature     293(2)
_exptl_crystal_description     'Prism'
_exptl_crystal_colour     'Colorless'
_exptl_crystal_size_max     0.42
_exptl_crystal_size_mid     0.38
_exptl_crystal_size_min     0.35
_exptl_crystal_density_diffrn     1.364
_exptl_crystal_density_meas     ?
_exptl_crystal_density_method     'not measured'
_exptl_crystal_F_000     888
_exptl_absorpt_coefficient_mu     0.101
_exptl_absorpt_correction_type     multi-scan
_exptl_absorpt_process_details     '(CrystalClear; Rigaku, 2005)'
_exptl_absorpt_correction_T_min     0.947
_exptl_absorpt_correction_T_max     0.951
_exptl_special_details
;
;
_diffrn_ambient_temperature     293(2)
_diffrn_radiation_type     MoK\a
_diffrn_radiation_wavelength     0.71073
_diffrn_radiation_source     'fine-focus sealed tube'
_diffrn_radiation_monochromator     graphite
_diffrn_measurement_device_type     'Rigaku SCXmini diffractometer'
_diffrn_measurement_method     'CCD_Profile_fitting'
_diffrn_detector_area_resol_mean     13.6612
_diffrn_reflns_number     20838
_diffrn_reflns_av_R_equivalents     0.0561
_diffrn_reflns_av_sigmaI/netI     0.0456
_diffrn_reflns_theta_min     3.07
_diffrn_reflns_theta_max     27.48
_diffrn_reflns_theta_full     27.48
_diffrn_measured_fraction_theta_max     0.999
_diffrn_measured_fraction_theta_full     0.999
_diffrn_reflns_limit_h_min     -8
_diffrn_reflns_limit_h_max     8
_diffrn_reflns_limit_k_min     -20
_diffrn_reflns_limit_k_max     20
_diffrn_reflns_limit_l_min     -25
_diffrn_reflns_limit_l_max     25
_diffrn_standards_number     0
_diffrn_standards_interval_count     .
_diffrn_standards_interval_time     .
_diffrn_standards_decay_%     ?
_refine_special_details
;
Refinement of <i>F</i>^2^ against ALL reflections. The weighted <i>R</i>-factor
<i>wR</i> and goodness of fit <i>S</i> are based on <i>F</i>^2^, conventional
<i>R</i>-factors <i>R</i> are based on <i>F</i>, with <i>F</i> set to zero for
negative <i>F</i>^2^. The threshold expression of <i>F</i>^2^ >
\s(<i>F</i>^2^) is used only for calculating <i>R</i>-factors(gt) <i>etc</i>.
and is not relevant to the choice of reflections for refinement.
<i>R</i>-factors based on <i>F</i>^2^ are statistically about twice as large
as those based on <i>F</i>, and <i>R</i>- factors based on ALL data will be
even larger.
;
_reflns_number_total     4733
_reflns_number_gt     3206
_reflns_threshold_expression     I>2sigma(I)
_refine_ls_structure_factor_coef     Fsqd
_refine_ls_matrix_type     full
_refine_ls_R_factor_all     0.0829
_refine_ls_R_factor_gt     0.0522
_refine_ls_wR_factor_gt     0.1442
_refine_ls_wR_factor_ref     0.1719
_refine_ls_goodness_of_fit_ref     0.871
_refine_ls_restrained_S_all     0.871
_refine_ls_number_reflns     4733
_refine_ls_number_parameters     292
_refine_ls_number_restraints     0
_refine_ls_hydrogen_treatment     mixed
_refine_ls_weighting_scheme     calc
_refine_ls_weighting_details
         'calc w=1/[\s^2^(Fo^2^)+(0.1083P)^2^+0.6293P] where P=(Fo^2^+2Fc^2^)/3'
_atom_sites_solution_hydrogens     geom
_atom_sites_solution_primary     direct
_atom_sites_solution_secondary     difmap
_refine_ls_shift/su_max     0.000
_refine_ls_shift/su_mean     0.000
_refine_diff_density_max     0.205
_refine_diff_density_min     -0.194
_refine_ls_extinction_method     none
_refine_ls_extinction_coef     ?
loop_
    _atom_type_symbol
    _atom_type_description
    _atom_type_scat_dispersion_real
    _atom_type_scat_dispersion_imag
    _atom_type_scat_source
    'C' 'C' 0.0033 0.0016
                         'International Tables Vol C Tables 4.2.6.8 and 6.1.1.4'
    'H' 'H' 0.0000 0.0000
                         'International Tables Vol C Tables 4.2.6.8 and 6.1.1.4'
    'N' 'N' 0.0061 0.0033
                         'International Tables Vol C Tables 4.2.6.8 and 6.1.1.4'
    'O' 'O' 0.0106 0.0060
                         'International Tables Vol C Tables 4.2.6.8 and 6.1.1.4'
_computing_data_collection     'CrystalClear (Rigaku, 2005)'
_computing_cell_refinement     'CrystalClear (Rigaku, 2005)'
_computing_data_reduction     'CrystalClear (Rigaku, 2005)'
_computing_structure_solution     'SHELXS97 (Sheldrick, 2008)'
_computing_structure_refinement     'SHELXL97 (Sheldrick, 2008)'
_computing_molecular_graphics     'SHELXTL (Sheldrick, 2008)'
_computing_publication_material     'SHELXL97 (Sheldrick, 2008)'
loop_
    _atom_site_type_symbol
    _atom_site_label
    _atom_site_fract_x
    _atom_site_fract_y
    _atom_site_fract_z
    _atom_site_U_iso_or_equiv
    _atom_site_adp_type
    _atom_site_calc_flag
    _atom_site_refinement_flags
    _atom_site_occupancy
    _atom_site_disorder_assembly
    _atom_site_disorder_group
    O O4 -0.2245(3) 0.25435(10) 1.04831(9) 0.0616(5) Uani d . 1 . .
    H H4 -0.3031 0.2478 1.0754 0.092 Uiso calc R 1 . .
    N N1 0.3101(2) 0.21148(10) 0.20357(8) 0.0427(4) Uani d . 1 . .
    O O1 0.2105(2) 0.44007(10) 0.09705(9) 0.0604(5) Uani d . 1 . .
    H H1 0.2133 0.4802 0.0709 0.091 Uiso calc R 1 . .
    O O2 0.4704(3) 0.39675(10) 0.05055(9) 0.0658(5) Uani d . 1 . .
    N N3 0.4944(3) 0.25050(10) 0.13134(10) 0.0505(5) Uani d . 1 . .
    O O3 -0.1197(3) 0.12701(11) 1.08533(9) 0.0725(5) Uani d . 1 . .
    N N6 0.0253(3) 0.25962(11) 0.95482(10) 0.0515(5) Uani d . 1 . .
    N N4 0.2420(2) 0.17006(10) 0.93228(9) 0.0426(4) Uani d . 1 . .
    C C17 0.1698(3) 0.13594(13) 0.98605(10) 0.0416(5) Uani d . 1 . .
    N N5 0.1530(3) 0.24561(11) 0.91340(10) 0.0542(5) Uani d . 1 . .
    C C16 0.3809(3) 0.13618(13) 0.89167(10) 0.0427(5) Uani d . 1 . .
    C C7 0.2327(3) 0.28716(12) 0.18016(10) 0.0387(4) Uani d . 1 . .
    C C9 0.3516(3) 0.38637(12) 0.08889(11) 0.0438(5) Uani d . 1 . .
    C C8 0.3532(3) 0.31110(12) 0.13320(10) 0.0407(4) Uani d . 1 . .
    C C6 0.2526(3) 0.15587(12) 0.25486(10) 0.0406(4) Uani d . 1 . .
    C C18 0.0303(3) 0.19342(12) 0.99957(10) 0.0397(4) Uani d . 1 . .
    C C19 -0.1097(3) 0.18755(13) 1.04937(10) 0.0435(5) Uani d . 1 . .
    N N2 0.4702(3) 0.18997(11) 0.17417(10) 0.0544(5) Uani d . 1 . .
    C C4 0.0066(4) 0.07727(15) 0.30104(13) 0.0555(6) Uani d . 1 . .
    H H4A -0.1262 0.0602 0.2992 0.067 Uiso calc R 1 . .
    C C3 0.1503(4) 0.04942(14) 0.35351(12) 0.0539(6) Uani d . 1 . .
    H H3 0.1157 0.0135 0.3871 0.065 Uiso calc R 1 . .
    C C1 0.3999(3) 0.12818(13) 0.30735(11) 0.0468(5) Uani d . 1 . .
    H H1A 0.5329 0.1452 0.3096 0.056 Uiso calc R 1 . .
    C C11 0.5459(3) 0.18340(15) 0.88273(12) 0.0535(5) Uani d . 1 . .
    H H11 0.5721 0.2350 0.9051 0.064 Uiso calc R 1 . .
    C C5 0.0549(3) 0.13048(14) 0.25048(11) 0.0495(5) Uani d . 1 . .
    H H5 -0.0435 0.1487 0.2144 0.059 Uiso calc R 1 . .
    C C10 0.0630(3) 0.32936(14) 0.20576(12) 0.0515(5) Uani d . 1 . .
    H H10A -0.0615 0.3140 0.1770 0.077 Uiso calc R 1 . .
    H H10B 0.0802 0.3895 0.2044 0.077 Uiso calc R 1 . .
    H H10C 0.0606 0.3119 0.2524 0.077 Uiso calc R 1 . .
    C C15 0.3431(4) 0.05856(14) 0.86021(12) 0.0542(6) Uani d . 1 . .
    H H15 0.2322 0.0268 0.8671 0.065 Uiso calc R 1 . .
    C C2 0.3460(4) 0.07454(14) 0.35661(12) 0.0528(5) Uani d . 1 . .
    H H2 0.4441 0.0552 0.3924 0.063 Uiso calc R 1 . .
    C C13 0.6347(4) 0.0763(2) 0.80763(13) 0.0709(8) Uani d . 1 . .
    H H13 0.7194 0.0565 0.7784 0.085 Uiso calc R 1 . .
    C C20 0.2496(4) 0.05710(17) 1.02157(13) 0.0694(8) Uani d . 1 . .
    H H20A 0.2171 0.0100 0.9909 0.104 Uiso calc R 1 . .
    H H20B 0.1901 0.0490 1.0621 0.104 Uiso calc R 1 . .
    H H20C 0.3931 0.0614 1.0346 0.104 Uiso calc R 1 . .
    C C12 0.6716(4) 0.1527(2) 0.83991(14) 0.0705(7) Uani d . 1 . .
    H H12 0.7827 0.1843 0.8329 0.085 Uiso calc R 1 . .
    C C14 0.4724(4) 0.02880(17) 0.81842(12) 0.0644(7) Uani d . 1 . .
    H H14 0.4496 -0.0237 0.7974 0.077 Uiso calc R 1 . .
    O O5 0.2055(3) 0.58080(13) 0.02879(12) 0.0749(6) Uani d . 1 . .
    H H5A 0.290(5) 0.591(2) 0.0025(18) 0.098(11) Uiso d . 1 . .
    H H5B 0.131(6) 0.622(3) 0.0310(19) 0.111(13) Uiso d . 1 . .
loop_
    _atom_site_aniso_label
    _atom_site_aniso_U_11
    _atom_site_aniso_U_22
    _atom_site_aniso_U_33
    _atom_site_aniso_U_12
    _atom_site_aniso_U_13
    _atom_site_aniso_U_23
    O4 0.0721(11) 0.0477(9) 0.0777(11) 0.0177(8) 0.0487(9) 0.0112(8)
    N1 0.0477(9) 0.0344(9) 0.0519(10) 0.0046(7) 0.0252(8) 0.0031(7)
    O1 0.0609(10) 0.0480(9) 0.0805(12) 0.0167(8) 0.0356(9) 0.0221(8)
    O2 0.0814(12) 0.0502(9) 0.0792(11) 0.0107(8) 0.0519(10) 0.0132(8)
    N3 0.0571(11) 0.0373(9) 0.0654(12) 0.0075(8) 0.0342(9) 0.0056(8)
    O3 0.0995(14) 0.0625(11) 0.0671(11) 0.0289(10) 0.0472(10) 0.0255(9)
    N6 0.0569(11) 0.0385(9) 0.0674(12) 0.0102(8) 0.0337(9) 0.0083(8)
    N4 0.0434(9) 0.0380(9) 0.0496(10) 0.0080(7) 0.0168(7) 0.0025(7)
    C17 0.0434(10) 0.0429(11) 0.0397(10) 0.0091(8) 0.0107(8) 0.0019(8)
    N5 0.0615(11) 0.0382(10) 0.0722(13) 0.0129(8) 0.0377(10) 0.0119(8)
    C16 0.0426(10) 0.0445(11) 0.0434(10) 0.0126(9) 0.0143(8) 0.0035(8)
    C7 0.0409(10) 0.0353(10) 0.0428(10) 0.0008(8) 0.0154(8) -0.0040(8)
    C9 0.0457(11) 0.0377(10) 0.0518(12) 0.0008(9) 0.0193(9) -0.0020(8)
    C8 0.0440(10) 0.0341(10) 0.0482(11) 0.0017(8) 0.0194(9) -0.0038(8)
    C6 0.0492(11) 0.0319(9) 0.0452(11) 0.0011(8) 0.0209(9) -0.0006(8)
    C18 0.0414(10) 0.0377(10) 0.0415(10) 0.0045(8) 0.0115(8) 0.0006(8)
    C19 0.0514(11) 0.0403(11) 0.0414(11) 0.0072(9) 0.0155(9) 0.0002(8)
    N2 0.0628(12) 0.0400(10) 0.0702(12) 0.0116(8) 0.0394(10) 0.0097(8)
    C4 0.0495(12) 0.0546(13) 0.0659(15) -0.0092(10) 0.0195(11) 0.0070(11)
    C3 0.0665(14) 0.0445(12) 0.0555(13) -0.0007(10) 0.0238(11) 0.0096(10)
    C1 0.0434(11) 0.0413(11) 0.0586(13) 0.0047(9) 0.0169(9) -0.0021(9)
    C11 0.0489(12) 0.0584(13) 0.0560(13) 0.0021(10) 0.0169(10) -0.0043(10)
    C5 0.0487(12) 0.0498(12) 0.0508(12) -0.0049(9) 0.0106(9) 0.0055(10)
    C10 0.0534(12) 0.0492(12) 0.0579(13) 0.0065(10) 0.0271(10) -0.0006(10)
    C15 0.0613(13) 0.0449(12) 0.0584(14) 0.0085(10) 0.0157(11) -0.0012(10)
    C2 0.0604(13) 0.0459(12) 0.0528(13) 0.0092(10) 0.0120(10) 0.0075(10)
    C13 0.0699(17) 0.090(2) 0.0589(15) 0.0279(15) 0.0283(13) -0.0044(14)
    C20 0.0859(18) 0.0688(16) 0.0585(15) 0.0407(14) 0.0265(13) 0.0226(12)
    C12 0.0535(14) 0.091(2) 0.0744(17) 0.0013(13) 0.0306(12) -0.0034(15)
    C14 0.0805(17) 0.0569(14) 0.0582(14) 0.0247(13) 0.0186(12) -0.0081(11)
    O5 0.0685(12) 0.0576(11) 0.1075(16) 0.0208(10) 0.0409(11) 0.0379(10)
_geom_special_details
;
All e.s.d.'s (except the e.s.d. in the dihedral angle between two l.s. planes)
are estimated using the full covariance matrix. The cell e.s.d.'s are taken
into account individually in the estimation of e.s.d.'s in distances, angles
and torsion angles; correlations between e.s.d.'s in cell parameters are only
used when they are defined by crystal symmetry. An approximate (isotropic)
treatment of cell e.s.d.'s is used for estimating e.s.d.'s involving l.s.
planes.
;
loop_
    _geom_bond_atom_site_label_1
    _geom_bond_atom_site_label_2
    _geom_bond_site_symmetry_2
    _geom_bond_distance
    _geom_bond_publ_flag
    O4 C19 . 1.309(2) ?
    O4 H4 . 0.8200 ?
    N1 N2 . 1.352(2) ?
    N1 C7 . 1.356(3) ?
    N1 C6 . 1.440(2) ?
    O1 C9 . 1.306(2) ?
    O1 H1 . 0.8200 ?
    O2 C9 . 1.201(2) ?
    N3 N2 . 1.304(2) ?
    N3 C8 . 1.357(2) ?
    O3 C19 . 1.200(2) ?
    N6 N5 . 1.300(2) ?
    N6 C18 . 1.365(3) ?
    N4 C17 . 1.349(2) ?
    N4 N5 . 1.362(2) ?
    N4 C16 . 1.434(2) ?
    C17 C18 . 1.367(3) ?
    C17 C20 . 1.486(3) ?
    C16 C11 . 1.376(3) ?
    C16 C15 . 1.380(3) ?
    C7 C8 . 1.382(3) ?
    C7 C10 . 1.485(3) ?
    C9 C8 . 1.475(3) ?
    C6 C1 . 1.376(3) ?
    C6 C5 . 1.381(3) ?
    C18 C19 . 1.474(3) ?
    C4 C3 . 1.362(3) ?
    C4 C5 . 1.383(3) ?
    C4 H4A . 0.9300 ?
    C3 C2 . 1.370(3) ?
    C3 H3 . 0.9300 ?
    C1 C2 . 1.382(3) ?
    C1 H1A . 0.9300 ?
    C11 C12 . 1.381(3) ?
    C11 H11 . 0.9300 ?
    C5 H5 . 0.9300 ?
    C10 H10A . 0.9600 ?
    C10 H10B . 0.9600 ?
    C10 H10C . 0.9600 ?
    C15 C14 . 1.378(3) ?
    C15 H15 . 0.9300 ?
    C2 H2 . 0.9300 ?
    C13 C12 . 1.370(4) ?
    C13 C14 . 1.373(4) ?
    C13 H13 . 0.9300 ?
    C20 H20A . 0.9600 ?
    C20 H20B . 0.9600 ?
    C20 H20C . 0.9600 ?
    C12 H12 . 0.9300 ?
    C14 H14 . 0.9300 ?
    O5 H5A . 0.85(4) ?
    O5 H5B . 0.83(4) ?
loop_
    _geom_angle_atom_site_label_1
    _geom_angle_atom_site_label_2
    _geom_angle_atom_site_label_3
    _geom_angle_site_symmetry_1
    _geom_angle_site_symmetry_3
    _geom_angle
    _geom_angle_publ_flag
    C19 O4 H4 . . 109.5 ?
    N2 N1 C7 . . 111.55(15) ?
    N2 N1 C6 . . 118.32(15) ?
    C7 N1 C6 . . 130.07(16) ?
    C9 O1 H1 . . 109.5 ?
    N2 N3 C8 . . 109.73(16) ?
    N5 N6 C18 . . 109.01(16) ?
    C17 N4 N5 . . 111.38(15) ?
    C17 N4 C16 . . 129.99(17) ?
    N5 N4 C16 . . 118.46(16) ?
    N4 C17 C18 . . 103.72(17) ?
    N4 C17 C20 . . 123.68(18) ?
    C18 C17 C20 . . 132.41(19) ?
    N6 N5 N4 . . 106.70(16) ?
    C11 C16 C15 . . 121.2(2) ?
    C11 C16 N4 . . 119.10(19) ?
    C15 C16 N4 . . 119.62(19) ?
    N1 C7 C8 . . 103.45(16) ?
    N1 C7 C10 . . 123.88(17) ?
    C8 C7 C10 . . 132.61(18) ?
    O2 C9 O1 . . 124.44(19) ?
    O2 C9 C8 . . 122.83(18) ?
    O1 C9 C8 . . 112.72(17) ?
    N3 C8 C7 . . 108.59(17) ?
    N3 C8 C9 . . 119.39(17) ?
    C7 C8 C9 . . 132.02(17) ?
    C1 C6 C5 . . 121.31(19) ?
    C1 C6 N1 . . 118.25(18) ?
    C5 C6 N1 . . 120.44(19) ?
    N6 C18 C17 . . 109.19(17) ?
    N6 C18 C19 . . 121.87(17) ?
    C17 C18 C19 . . 128.80(18) ?
    O3 C19 O4 . . 124.27(19) ?
    O3 C19 C18 . . 123.24(18) ?
    O4 C19 C18 . . 112.46(17) ?
    N3 N2 N1 . . 106.67(15) ?
    C3 C4 C5 . . 121.1(2) ?
    C3 C4 H4A . . 119.4 ?
    C5 C4 H4A . . 119.4 ?
    C4 C3 C2 . . 119.7(2) ?
    C4 C3 H3 . . 120.2 ?
    C2 C3 H3 . . 120.2 ?
    C6 C1 C2 . . 118.6(2) ?
    C6 C1 H1A . . 120.7 ?
    C2 C1 H1A . . 120.7 ?
    C16 C11 C12 . . 118.7(2) ?
    C16 C11 H11 . . 120.7 ?
    C12 C11 H11 . . 120.7 ?
    C6 C5 C4 . . 118.4(2) ?
    C6 C5 H5 . . 120.8 ?
    C4 C5 H5 . . 120.8 ?
    C7 C10 H10A . . 109.5 ?
    C7 C10 H10B . . 109.5 ?
    H10A C10 H10B . . 109.5 ?
    C7 C10 H10C . . 109.5 ?
    H10A C10 H10C . . 109.5 ?
    H10B C10 H10C . . 109.5 ?
    C14 C15 C16 . . 119.0(2) ?
    C14 C15 H15 . . 120.5 ?
    C16 C15 H15 . . 120.5 ?
    C3 C2 C1 . . 120.9(2) ?
    C3 C2 H2 . . 119.6 ?
    C1 C2 H2 . . 119.6 ?
    C12 C13 C14 . . 120.0(2) ?
    C12 C13 H13 . . 120.0 ?
    C14 C13 H13 . . 120.0 ?
    C17 C20 H20A . . 109.5 ?
    C17 C20 H20B . . 109.5 ?
    H20A C20 H20B . . 109.5 ?
    C17 C20 H20C . . 109.5 ?
    H20A C20 H20C . . 109.5 ?
    H20B C20 H20C . . 109.5 ?
    C13 C12 C11 . . 120.7(3) ?
    C13 C12 H12 . . 119.6 ?
    C11 C12 H12 . . 119.6 ?
    C13 C14 C15 . . 120.4(2) ?
    C13 C14 H14 . . 119.8 ?
    C15 C14 H14 . . 119.8 ?
    H5A O5 H5B . . 112(3) ?
loop_
    _geom_hbond_atom_site_label_D
    _geom_hbond_atom_site_label_H
    _geom_hbond_atom_site_label_A
    _geom_hbond_site_symmetry_A
    _geom_hbond_distance_DH
    _geom_hbond_distance_HA
    _geom_hbond_distance_DA
    _geom_hbond_angle_DHA
    O4 H4 N3 1_456 0.82 1.89 2.704(2) 169.9
    O1 H1 O5 . 0.82 1.79 2.599(2) 167.7
    O5 H5A O2 3_665 0.85(4) 2.07(4) 2.914(3) 171(3)
    O5 H5B N6 3_566 0.83(4) 2.20(4) 3.015(3) 171(4)
data_global
_journal_date_recd_electronic     2010-05-19
_journal_date_accepted     2010-07-03
_journal_name_full     'Acta Crystallographica, Section E'
_journal_year     2010
_journal_volume     66
_journal_issue      8
_journal_page_first     o1967
_journal_page_last     o1967
_journal_paper_category     QO
_journal_coeditor_code     JH2161
_publ_contact_author_name     'Jin Rui Lin'
_publ_contact_author_address
;
Ordered Matter Science Research Center, Southeast UniVersity, Nanjing 210096,
 P., R. China
;
_publ_contact_author_email     linjinrui23@163.com
_publ_contact_author_fax     '862552090626'
_publ_contact_author_phone     '862552090626'
_publ_section_title
;
Bis(5-methyl-1-phenyl-1<i>H</i>-1,2,3-triazole-4-carboxylic acid) monohydrate
;
loop_
    _publ_author_name
    _publ_author_footnote
    _publ_author_address
    'Lin, Jin Rui' .
;
Ordered Matter Science Research Center, Southeast University, Nanjing 210096,
People's Republic of China
;
