# Supplementary material for: Bis(5-methyl-1-phenyl-1H-1,2,3-triazole-4-carb­oxy­lic acid) monohydrate
Source: Acta Crystallogr Sect E Struct Rep Online. 2010 Jul 10;66(Pt 8):o1967. doi: 10.1107/S1600536810026243 (PMC3007252; doi:10.1107/S1600536810026243)
Supplement: Supplementary file 2 [file e-66-o1967-Isup2.hkl]

# 
# h,k,l, Fc-squared, Fo-squared, sigma(Fo-squared) and status flag 
# 
data_I
_shelx_title ' 1 in P2(1)/c' 
_shelx_refln_list_code          4 
_shelx_F_calc_maximum      199.41 
_exptl_crystal_F_000       888.00 
_reflns_d_resolution_high  0.7701 
 
loop_ 
 _symmetry_equiv_pos_as_xyz 
 'x, y, z' 
 '-x, y+1/2, -z+1/2' 
 '-x, -y, -z' 
 'x, -y-1/2, z-1/2' 
 
_cell_length_a     6.7419 
_cell_length_b    15.8420 
_cell_length_c    19.6430 
_cell_angle_alpha  90.000 
_cell_angle_beta   99.821 
_cell_angle_gamma  90.000 
 
_shelx_F_squared_multiplier     1.000 
 
loop_ 
 _refln_index_h 
 _refln_index_k 
 _refln_index_l 
 _refln_F_squared_calc 
 _refln_F_squared_meas 
 _refln_F_squared_sigma 
 _refln_observed_status 
   1   0   0      628.50      552.37     16.93 o 
   2   0   0      674.40      632.60     20.82 o 
   3   0   0      273.44      235.94      7.72 o 
   4   0   0      619.75      618.07     20.74 o 
   5   0   0      139.60      147.82      8.48 o 
   6   0   0      181.54      188.09     11.69 o 
   7   0   0      216.17      195.67     20.94 o 
   8   0   0       40.18       37.95      9.65 o 
   1   1   0    15072.73    13407.44    126.77 o 
   2   1   0      898.52      864.20     21.07 o 
   3   1   0      238.69      205.05      4.68 o 
   4   1   0      160.49      170.25      5.37 o 
   5   1   0      127.75      114.64      6.82 o 
   6   1   0      252.08      233.29      9.45 o 
   7   1   0       36.39       41.42      5.70 o 
   8   1   0       22.92       16.77      5.40 o 
   1   2   0      734.29      672.68      9.64 o 
   2   2   0      938.06      918.57     16.20 o 
   3   2   0       19.67       25.29      3.00 o 
   4   2   0      561.25      630.98     15.35 o 
   5   2   0      115.52      119.44      5.31 o 
   6   2   0        7.56        4.37      2.61 o 
   7   2   0        0.21        5.48      3.35 o 
   8   2   0        1.89        1.07      4.90 o 
   1   3   0     2112.17     1966.51     17.68 o 
   2   3   0     1456.17     1496.63     21.53 o 
   3   3   0       10.34       23.62      1.62 o 
   4   3   0      204.91      212.89      5.99 o 
   5   3   0        2.69       11.04      4.31 o 
   6   3   0       20.66       18.65      3.86 o 
   7   3   0       11.82       11.63      4.00 o 
   8   3   0        8.19       13.43      6.48 o 
   0   4   0     3094.47     3245.60     62.82 o 
   1   4   0      115.41      123.60      3.13 o 
   2   4   0       26.43       27.69      1.92 o 
   3   4   0      835.74      847.49     15.21 o 
   4   4   0     1205.76     1206.20     28.53 o 
   5   4   0       29.26       37.10      4.22 o 
   6   4   0       30.28       25.48      5.41 o 
   7   4   0       13.39       12.69      3.90 o 
   8   4   0        0.00       11.91      6.64 o 
   1   5   0      145.93      127.81      1.70 o 
   2   5   0      619.37      605.82      9.32 o 
   3   5   0       38.53       37.33      1.75 o 
   4   5   0       57.59       53.42      3.84 o 
   5   5   0      197.34      174.80     15.53 o 
   6   5   0      233.34      249.43     14.22 o 
   7   5   0       94.54       88.54      8.07 o 
   8   5   0        9.31       11.69      5.82 o 
   0   6   0     3303.51     3303.82     78.62 o 
   1   6   0        0.90        2.33      0.83 o 
   2   6   0      318.45      304.63      6.35 o 
   3   6   0      109.78      106.68      2.82 o 
   4   6   0       56.72       68.80      6.14 o 
   5   6   0      171.59      181.59      8.81 o 
   6   6   0      349.73      342.03     18.50 o 
   7   6   0        6.00        3.85      3.68 o 
   8   6   0        5.61       11.44      5.65 o 
   1   7   0     2534.05     2651.06     51.02 o 
   2   7   0      204.17      188.93      3.43 o 
   3   7   0     1908.71     1790.61     54.09 o 
   4   7   0        2.89        4.53      1.99 o 
   5   7   0      227.31      211.49      9.62 o 
   6   7   0       54.01       48.37      6.74 o 
   7   7   0        8.87        5.74      4.36 o 
   8   7   0        8.30        9.41      6.59 o 
   0   8   0      559.79      579.33     17.30 o 
   1   8   0       11.81       13.69      1.74 o 
   2   8   0      466.71      433.09     12.90 o 
   3   8   0      231.25      239.17     10.95 o 
   4   8   0      138.36      144.09      8.85 o 
   5   8   0        3.56       -1.43      3.48 o 
   6   8   0        0.04        6.87      9.83 o 
   7   8   0        5.34       12.69      5.31 o 
   1   9   0       47.17       38.47      2.19 o 
   2   9   0      379.57      392.30     10.63 o 
   3   9   0      221.63      203.07     15.06 o 
   4   9   0      384.82      341.96     17.85 o 
   5   9   0        9.02       14.41      5.40 o 
   6   9   0        1.41       -0.58      3.26 o 
   7   9   0        7.62        5.65      4.51 o 
   0  10   0     1278.11     1319.76     42.61 o 
   1  10   0      386.23      349.02     10.39 o 
   2  10   0      584.21      558.53     16.18 o 
   3  10   0      201.06      208.93     11.35 o 
   4  10   0       14.04        7.72      3.48 o 
   5  10   0       79.51       84.16      8.96 o 
   6  10   0        0.85       -4.10      4.42 o 
   7  10   0        0.12        9.82      6.46 o 
   1  11   0        0.73        7.33      2.79 o 
   2  11   0      635.34      645.19     19.50 o 
   3  11   0       18.51       21.95      3.92 o 
   4  11   0        0.26       -1.92      3.34 o 
   5  11   0        0.05        2.10      3.23 o 
   6  11   0        3.79        4.07      4.10 o 
   7  11   0       12.58       17.90      9.66 o 
   0  12   0       53.09       61.81     18.84 o 
   1  12   0       31.02       28.75      2.49 o 
   2  12   0        0.01       -2.05      2.05 o 
   3  12   0       16.97       25.33      4.51 o 
   4  12   0      296.91      310.22     17.88 o 
   5  12   0       12.71       27.49      6.13 o 
   6  12   0        1.28        1.27      3.94 o 
   7  12   0        0.03        2.89      6.64 o 
   1  13   0      662.68      640.50     21.96 o 
   2  13   0       51.12       48.13      4.93 o 
   3  13   0      142.73      137.72     10.37 o 
   4  13   0        1.92       -1.33      4.80 o 
   5  13   0        6.67       11.55      8.60 o 
   6  13   0       39.05       44.21      8.07 o 
   0  14   0       96.28       94.04     22.60 o 
   1  14   0       41.91       37.38      4.09 o 
   2  14   0      381.41      349.95     14.66 o 
   3  14   0      243.54      223.59     14.45 o 
   4  14   0       50.51       42.27      6.27 o 
   5  14   0       47.04       61.30     10.50 o 
   6  14   0        2.28        1.58      4.11 o 
   1  15   0       24.42       27.71      4.12 o 
   2  15   0        7.06        4.58      2.35 o 
   3  15   0       46.95       44.58      6.63 o 
   4  15   0        1.30        2.40      3.45 o 
   5  15   0       22.44       28.53      7.30 o 
   0  16   0      982.30      925.69     57.64 o 
   1  16   0       10.87       13.72      3.21 o 
   2  16   0       83.06       75.50      7.85 o 
   3  16   0        1.52        3.52      4.60 o 
   4  16   0       72.77       75.41      9.47 o 
   5  16   0        9.80        2.00      4.34 o 
   1  17   0       27.86       46.49     16.14 o 
   2  17   0       61.81       66.64      8.17 o 
   3  17   0      126.29      127.55     10.95 o 
   4  17   0        1.71        7.60      9.07 o 
   0  18   0      137.28      141.98     16.70 o 
   1  18   0        0.12        3.25      4.36 o 
   2  18   0      183.87      184.46     17.68 o 
   3  18   0        7.36        4.76      4.42 o 
   4  18   0        0.01        6.29      5.40 o 
   1  19   0       33.55       48.73     11.43 o 
   2  19   0       11.28        6.71      4.95 o 
   3  19   0       14.73       11.53      6.64 o 
   0  20   0        7.28        7.43      8.13 o 
   1  20   0        1.49       -3.27      4.46 o 
   2  20   0        1.40        7.84      9.18 o 
  -8   1   1       36.47       32.96      7.03 o 
  -7   1   1       32.49       31.13      4.54 o 
  -6   1   1       41.66       31.10      3.11 o 
  -5   1   1      130.94      139.68      8.12 o 
  -4   1   1        4.60        5.32      1.27 o 
  -3   1   1      337.69      339.22      6.94 o 
  -2   1   1      453.50      430.81      6.83 o 
  -1   1   1       54.43       53.68      1.88 o 
   1   1   1        5.42        6.33      1.26 o 
   2   1   1      485.83      502.64     11.50 o 
   3   1   1       24.76       30.14      2.99 o 
   4   1   1      210.82      252.08      7.34 o 
   5   1   1       58.27       68.57      4.19 o 
   6   1   1        2.94        9.47      4.85 o 
   7   1   1        8.84       14.32      4.03 o 
   8   1   1        7.50       12.11      8.16 o 
  -8   2   1       28.36       22.60      5.91 o 
  -7   2   1      124.64      134.45     10.23 o 
  -6   2   1      145.36      136.58      8.49 o 
  -5   2   1      107.43      124.45      5.24 o 
  -4   2   1      373.31      402.20      9.54 o 
  -3   2   1     1300.64     1352.43     38.52 o 
  -2   2   1       70.65       78.48      3.04 o 
  -1   2   1     3375.71     2987.08     47.25 o 
   1   2   1     2643.17     2450.05     36.82 o 
   2   2   1     1654.00     1587.91     33.30 o 
   3   2   1     2662.56     2827.68     55.77 o 
   4   2   1        1.65        1.95      1.18 o 
   5   2   1       51.94       57.09      3.77 o 
   6   2   1        9.94       10.01      3.31 o 
   7   2   1       82.86       89.69      7.79 o 
   8   2   1       33.15       36.92      7.71 o 
  -8   3   1        1.00        9.53     11.22 o 
  -7   3   1      149.36      189.06     26.50 o 
  -6   3   1       84.75       93.09      7.44 o 
  -5   3   1      130.48      139.63      8.67 o 
  -4   3   1       77.19       59.17      4.15 o 
  -3   3   1      973.98     1029.20     17.25 o 
  -2   3   1     2440.57     2406.87     44.82 o 
  -1   3   1     2759.40     2557.22     32.83 o 
   0   3   1     6866.72     6714.13     84.65 o 
   1   3   1     1208.89     1166.27     12.17 o 
   2   3   1     1258.13     1265.91     26.15 o 
   3   3   1      172.68      177.13      4.82 o 
   4   3   1       14.32       19.00      2.72 o 
   5   3   1      150.89      145.02      5.75 o 
   6   3   1       74.99       75.26      6.59 o 
   7   3   1        3.84       11.03      3.95 o 
   8   3   1        0.02       -2.13      4.98 o 
  -8   4   1       25.96       23.55      7.17 o 
  -7   4   1       11.43       13.86      3.93 o 
  -6   4   1       15.28       22.95      6.30 o 
  -5   4   1      174.50      173.58      9.45 o 
  -4   4   1      176.18      185.50      4.51 o 
  -3   4   1       34.52       42.56      2.18 o 
  -2   4   1       15.09       23.55      2.31 o 
  -1   4   1     2357.32     2196.33     32.02 o 
   0   4   1      131.64      129.74      3.03 o 
   1   4   1     3416.27     3385.17     50.21 o 
   2   4   1        6.29        5.19      0.95 o 
   3   4   1      129.99      133.98      3.69 o 
   4   4   1        3.32        0.82      1.04 o 
   5   4   1       57.82       64.92      5.16 o 
   6   4   1       20.78       35.07      4.71 o 
   7   4   1        6.97        5.42      3.77 o 
   8   4   1        8.23        0.79      4.43 o 
  -8   5   1        0.26        4.68      5.29 o 
  -7   5   1       41.20       45.90      7.18 o 
  -6   5   1      127.12      133.61     11.26 o 
  -5   5   1       11.41       12.07      2.83 o 
  -4   5   1      135.03      122.79      7.56 o 
  -3   5   1      396.89      411.00     12.64 o 
  -2   5   1      329.58      368.01      8.08 o 
  -1   5   1     1008.26      914.63     16.43 o 
   0   5   1     7221.65     7395.67    123.63 o 
   1   5   1      521.30      504.95      8.53 o 
   2   5   1      508.00      525.89      8.89 o 
   3   5   1       65.58       53.05      2.23 o 
   4   5   1      663.27      668.15     20.14 o 
   5   5   1        0.91        4.52      3.82 o 
   6   5   1      127.24      142.53      9.07 o 
   7   5   1       35.62       47.48      6.07 o 
   8   5   1        0.02        2.37      5.49 o 
  -8   6   1        1.71       -4.08      5.22 o 
  -7   6   1        3.38        4.62      4.33 o 
  -6   6   1      279.32      244.71     14.16 o 
  -5   6   1      235.22      247.64     13.90 o 
  -4   6   1      279.91      302.19      9.97 o 
  -3   6   1        1.17        4.66      2.90 o 
  -2   6   1      246.09      243.31      7.92 o 
  -1   6   1      195.27      159.22      2.75 o 
   0   6   1      902.35      942.23     15.54 o 
   1   6   1       94.45       86.62      2.45 o 
   2   6   1      163.72      162.48      3.63 o 
   3   6   1      155.49      135.95      3.74 o 
   4   6   1        3.86       -0.68      3.76 o 
   5   6   1       28.08       35.89      6.24 o 
   6   6   1       64.07       73.28      8.09 o 
   7   6   1       56.12       53.16      7.45 o 
   8   6   1        1.64       -1.92      5.04 o 
  -8   7   1        1.77       -1.88      4.56 o 
  -7   7   1       88.48       93.26     10.81 o 
  -6   7   1      131.94      122.04     10.50 o 
  -5   7   1      513.49      477.45     17.39 o 
  -4   7   1       14.33       19.04      4.25 o 
  -3   7   1     1649.88     1603.40     55.89 o 
  -2   7   1      152.34      171.49      4.78 o 
  -1   7   1      470.33      474.98      8.60 o 
   0   7   1     2846.12     3062.67     56.61 o 
   1   7   1      263.87      274.19      5.99 o 
   2   7   1     1426.14     1390.24     24.97 o 
   3   7   1       25.77       31.74      2.16 o 
   4   7   1       23.38       27.43      2.83 o 
   5   7   1       47.18       47.29      5.35 o 
   6   7   1        1.24        5.02      3.58 o 
   7   7   1        0.00        5.94      4.58 o 
   8   7   1        0.02        3.39      5.85 o 
  -7   8   1        0.69        1.62      3.64 o 
  -6   8   1      102.88      101.36      9.98 o 
  -5   8   1        6.30       11.85      4.56 o 
  -4   8   1       12.54       14.61      5.00 o 
  -3   8   1      361.39      350.31     14.35 o 
  -2   8   1       34.80       25.28      2.53 o 
  -1   8   1        0.71       -1.05      1.05 o 
   0   8   1      142.29      144.74      3.98 o 
   1   8   1      136.88      157.51      4.38 o 
   2   8   1      512.51      538.86     10.60 o 
   3   8   1      140.95      137.23      3.80 o 
   4   8   1       33.25       29.78      2.52 o 
   5   8   1       38.14       45.85      6.30 o 
   6   8   1        8.73        5.74      4.03 o 
   7   8   1        2.79       -0.59      3.19 o 
  -7   9   1       23.86       23.96      9.35 o 
  -6   9   1       83.89       93.43     10.05 o 
  -5   9   1        0.57        2.85      3.34 o 
  -4   9   1        9.32       15.02      4.77 o 
  -3   9   1       29.91       24.83      3.59 o 
  -2   9   1       10.38       13.76      2.68 o 
  -1   9   1      393.48      399.60      9.28 o 
   0   9   1      739.06      776.63     16.14 o 
   1   9   1      714.95      658.34     21.15 o 
   2   9   1       36.63       27.77      1.63 o 
   3   9   1      119.28      120.22      7.79 o 
   4   9   1      524.47      547.60     26.48 o 
   5   9   1        1.39       -2.51      2.84 o 
   6   9   1        0.01       -0.78      4.59 o 
   7   9   1        1.36        4.73      4.49 o 
  -7  10   1       22.16       32.26      7.92 o 
  -6  10   1        2.79       12.71      5.18 o 
  -5  10   1       79.51       75.46      7.90 o 
  -4  10   1       47.90       70.44      6.80 o 
  -3  10   1        0.63       -2.84      2.84 o 
  -2  10   1        8.43        4.88      1.46 o 
  -1  10   1      169.19      140.03      4.79 o 
   0  10   1      130.97      115.05      4.24 o 
   1  10   1        4.87        4.62      2.23 o 
   2  10   1        3.93        5.51      1.33 o 
   3  10   1      282.78      244.20     16.19 o 
   4  10   1      148.89      141.02     10.58 o 
   5  10   1      138.61      145.02     11.54 o 
   6  10   1       35.61       27.67      7.44 o 
   7  10   1        0.54        2.13      4.22 o 
  -7  11   1        6.54       -1.00      3.96 o 
  -6  11   1       69.30       82.89      9.42 o 
  -5  11   1        0.51       -3.49      3.49 o 
  -4  11   1        5.80        5.63      3.39 o 
  -3  11   1       12.81       21.38      3.74 o 
  -2  11   1        2.48        2.59      1.58 o 
  -1  11   1       23.81       30.75      2.16 o 
   0  11   1       34.96       44.71      3.16 o 
   1  11   1      221.36      216.74      6.30 o 
   2  11   1      168.76      174.13      7.71 o 
   3  11   1        4.89       17.14      3.88 o 
   4  11   1      293.10      290.89     16.26 o 
   5  11   1        1.89        6.39      3.62 o 
   6  11   1        4.40       20.92     12.78 o 
   7  11   1       11.42       20.57      6.37 o 
  -7  12   1        7.17       -0.22      4.05 o 
  -6  12   1       14.18       16.65      5.72 o 
  -5  12   1       63.30       72.54      9.44 o 
  -4  12   1       81.98       85.81     10.59 o 
  -3  12   1        3.42        3.96      3.65 o 
  -2  12   1      155.25      129.96      7.14 o 
  -1  12   1       72.59       74.41      4.82 o 
   0  12   1      113.16      122.00     15.92 o 
   1  12   1      183.55      157.53      5.59 o 
   2  12   1        0.00        2.42      1.91 o 
   3  12   1      187.34      169.45     11.23 o 
   4  12   1        3.16        5.31      3.64 o 
   5  12   1      127.61      123.60     11.17 o 
   6  12   1        8.71        9.80      5.17 o 
  -6  13   1        1.66        1.65      4.07 o 
  -5  13   1       53.26       66.01      8.48 o 
  -4  13   1        0.26        0.05      4.52 o 
  -3  13   1       11.04       11.77      4.21 o 
  -2  13   1      291.37      260.32     10.93 o 
  -1  13   1       55.97       54.03      4.99 o 
   0  13   1      208.81      218.28     28.49 o 
   1  13   1      761.21      738.31     20.07 o 
   2  13   1        6.45        2.64      2.07 o 
   3  13   1      129.23      139.37     10.10 o 
   4  13   1      288.62      273.52     17.72 o 
   5  13   1        4.22       -4.43      4.43 o 
   6  13   1       10.22        8.75      5.34 o 
  -6  14   1       10.77       16.89      7.93 o 
  -5  14   1       49.80       46.17      8.16 o 
  -4  14   1      143.65      149.73     12.67 o 
  -3  14   1      154.38      154.42     11.73 o 
  -2  14   1      280.25      247.47     11.26 o 
  -1  14   1      182.17      174.05      9.02 o 
   0  14   1       43.37       53.67      7.40 o 
   1  14   1       85.49       93.09      6.00 o 
   2  14   1       16.77       15.78      3.09 o 
   3  14   1       39.79       30.21      5.17 o 
   4  14   1       26.11       30.79      5.65 o 
   5  14   1        6.61        8.17      4.99 o 
   6  14   1        0.00        9.17      9.25 o 
  -5  15   1        7.51        6.76      4.84 o 
  -4  15   1        5.97        9.39      4.92 o 
  -3  15   1       92.28       82.92      8.76 o 
  -2  15   1       88.85       75.74      5.63 o 
  -1  15   1        9.82        7.41      2.84 o 
   0  15   1      145.96      143.46      7.69 o 
   1  15   1       10.70        8.43      2.84 o 
   2  15   1      148.92      140.06      7.99 o 
   3  15   1        9.23       14.03      7.01 o 
   4  15   1       12.46        7.37      4.08 o 
   5  15   1       30.15       39.29      7.98 o 
  -5  16   1        6.68        7.38      6.75 o 
  -4  16   1       27.80       35.57      6.64 o 
  -3  16   1        1.65        4.63      3.84 o 
  -2  16   1        9.07        4.27      3.47 o 
  -1  16   1        3.63        2.12      2.38 o 
   0  16   1      141.65      141.98     10.27 o 
   1  16   1       14.54       22.05      4.13 o 
   2  16   1       10.93       21.94      4.81 o 
   3  16   1      115.84      125.07     11.21 o 
   4  16   1        5.28       16.53      6.18 o 
   5  16   1       13.17        6.52      4.78 o 
  -4  17   1       29.89       27.75      6.70 o 
  -3  17   1        0.00        2.66      3.68 o 
  -2  17   1        6.27       12.82      5.67 o 
  -1  17   1       54.40       49.60      5.60 o 
   0  17   1        6.53        7.82      3.86 o 
   1  17   1       26.23       22.67      5.32 o 
   2  17   1       34.91       41.81      6.30 o 
   3  17   1       45.06       53.93      8.62 o 
   4  17   1       62.72       62.79     10.88 o 
  -4  18   1       18.19       26.74      6.57 o 
  -3  18   1       10.56       10.22      5.49 o 
  -2  18   1       32.27       43.13      7.36 o 
  -1  18   1        1.91        0.41      2.75 o 
   0  18   1        1.65        9.42      6.14 o 
   1  18   1        1.36        1.05      3.11 o 
   2  18   1       48.39       46.25     10.85 o 
   3  18   1       18.67       23.46      6.38 o 
   4  18   1        6.44        5.42      5.18 o 
  -3  19   1       15.10        9.47      8.48 o 
  -2  19   1        1.73        3.71      4.62 o 
  -1  19   1        4.63       19.59     11.79 o 
   0  19   1       24.05       16.41      4.66 o 
   1  19   1        0.52        4.96      5.01 o 
   2  19   1       24.53       36.29      7.27 o 
   3  19   1       81.08       64.79     11.28 o 
  -2  20   1        1.68        3.12      5.16 o 
  -1  20   1        0.00       -5.25      6.08 o 
   0  20   1        5.55       -0.61      9.29 o 
   1  20   1       31.12       30.21      8.21 o 
  -8   0   2       84.25       88.90     14.90 o 
  -7   0   2      159.35      170.93     20.60 o 
  -6   0   2       10.67       19.86      3.89 o 
  -5   0   2     1279.72     1353.18     50.30 o 
  -4   0   2       44.93       45.36      3.33 o 
  -3   0   2     8186.43     8058.22    227.76 o 
  -2   0   2    16053.35    14952.96    371.49 o 
  -1   0   2     3355.32     3203.11     62.73 o 
   1   0   2     5286.01     4982.29    103.62 o 
   2   0   2       86.33      113.32      3.89 o 
   3   0   2     1167.43     1167.44     33.30 o 
   4   0   2       90.86      101.10      6.56 o 
   5   0   2        4.68        6.85      3.31 o 
   6   0   2       15.54       17.09      6.38 o 
   7   0   2       60.63       70.14     12.20 o 
   8   0   2       97.13       79.03     14.78 o 
  -8   1   2       22.06       22.78      6.51 o 
  -7   1   2      339.04      308.16     14.94 o 
  -6   1   2       16.03       26.07      3.72 o 
  -5   1   2       87.82       91.52      4.49 o 
  -4   1   2      538.66      582.95     13.41 o 
  -3   1   2     1149.92     1107.77     23.20 o 
  -2   1   2      327.57      301.66      8.69 o 
  -1   1   2     1698.15     1577.69     21.53 o 
   1   1   2     3380.73     3261.24     55.09 o 
   2   1   2        9.07        6.71      1.16 o 
   3   1   2      259.39      221.12      9.35 o 
   4   1   2       75.49       77.61      5.40 o 
   5   1   2      698.91      700.71     24.13 o 
   6   1   2       11.37       14.21      2.55 o 
   7   1   2        4.24        4.58      2.94 o 
   8   1   2       19.71       10.97      5.46 o 
  -8   2   2        0.60        1.33      7.73 o 
  -7   2   2      164.17      166.41     11.11 o 
  -6   2   2       26.92       39.84      5.54 o 
  -5   2   2       49.52       53.39      5.23 o 
  -4   2   2       46.84       38.93      2.09 o 
  -3   2   2     1348.45     1325.35     24.65 o 
  -2   2   2      504.19      447.82      9.20 o 
  -1   2   2     2252.17     2193.57     34.24 o 
   0   2   2      415.62      434.16      5.84 o 
   1   2   2     2107.50     1996.26     41.58 o 
   2   2   2    10047.72    10000.22    213.68 o 
   3   2   2      190.07      202.31      6.57 o 
   4   2   2      185.44      209.98      6.73 o 
   5   2   2      118.21      121.44      5.61 o 
   6   2   2      135.72      134.78      7.10 o 
   7   2   2        8.13        7.94      3.58 o 
   8   2   2       45.17       42.81      9.69 o 
  -8   3   2        5.55        4.77      4.57 o 
  -7   3   2       99.32      111.29      8.97 o 
  -6   3   2        0.34       11.26      5.70 o 
  -5   3   2       17.39       15.03      3.12 o 
  -4   3   2       59.50       78.09      5.60 o 
  -3   3   2        0.61        5.59      3.96 o 
  -2   3   2     2401.51     2485.66     45.12 o 
  -1   3   2      700.40      781.95     13.48 o 
   0   3   2     7293.68     7275.19    101.51 o 
   1   3   2     9977.65     9997.47    205.57 o 
   2   3   2     1084.52     1095.69     28.97 o 
   3   3   2     2111.83     2291.80     47.46 o 
   4   3   2       36.62       33.24      2.47 o 
   5   3   2        0.22        1.88      2.34 o 
   6   3   2      126.59      124.16      8.53 o 
   7   3   2       10.29       11.36      4.20 o 
   8   3   2       68.89       76.17     11.59 o 
  -8   4   2        6.49        4.13      5.02 o 
  -7   4   2      107.94      110.29      8.05 o 
  -6   4   2       29.81       36.41      4.64 o 
  -5   4   2      161.32      167.93      9.55 o 
  -4   4   2       70.21       67.12      5.73 o 
  -3   4   2     1464.04     1572.47     38.43 o 
  -2   4   2       12.30       19.57      1.79 o 
  -1   4   2     1880.86     2018.37     32.47 o 
   0   4   2      440.68      462.57      7.63 o 
   1   4   2     4075.02     3936.20     67.79 o 
   2   4   2      425.17      449.10     10.52 o 
   3   4   2      825.39      922.40     21.56 o 
   4   4   2       70.25       60.23      3.56 o 
   5   4   2       44.73       47.74      3.83 o 
   6   4   2       99.49      101.30      7.45 o 
   7   4   2       63.31       64.35      7.22 o 
   8   4   2        1.21       -5.20      5.20 o 
  -8   5   2        6.19        5.96      5.75 o 
  -7   5   2        0.15       -0.47      3.72 o 
  -6   5   2      148.01      129.79      9.62 o 
  -5   5   2       10.48        9.88      3.10 o 
  -4   5   2      342.33      317.19     10.49 o 
  -3   5   2     1883.22     1955.73     44.86 o 
  -2   5   2     2437.47     2308.34     52.03 o 
  -1   5   2     2596.77     2705.13     49.24 o 
   0   5   2      175.09      185.38      3.99 o 
   1   5   2     2806.27     2695.49     48.02 o 
   2   5   2      361.88      344.35      7.95 o 
   3   5   2      128.72      147.70      4.34 o 
   4   5   2     1677.54     1719.54     77.10 o 
   5   5   2      288.27      247.23     10.34 o 
   6   5   2       96.96       91.32      7.46 o 
   7   5   2       78.15       64.21      7.04 o 
   8   5   2        9.94        9.62      5.88 o 
  -8   6   2       10.99       12.76      7.64 o 
  -7   6   2      156.79      136.69     12.49 o 
  -6   6   2        2.94        1.88      2.42 o 
  -5   6   2      113.10      116.94      7.79 o 
  -4   6   2       75.94       76.01      3.97 o 
  -3   6   2     1135.63     1282.51     28.20 o 
  -2   6   2        7.26        5.62      1.66 o 
  -1   6   2      127.14      142.05      3.11 o 
   0   6   2     4345.56     4474.16     89.41 o 
   1   6   2        1.11        1.12      0.78 o 
   2   6   2      358.97      401.30      8.13 o 
   3   6   2       18.39       16.99      1.63 o 
   4   6   2      637.57      702.74     26.67 o 
   5   6   2       57.17       64.85      6.58 o 
   6   6   2       30.15       35.42      5.84 o 
   7   6   2       23.40       30.58      7.51 o 
   8   6   2        6.35       10.31      6.91 o 
  -8   7   2        0.96       -4.02      4.02 o 
  -7   7   2       44.70       47.89      8.22 o 
  -6   7   2      180.40      183.28     13.38 o 
  -5   7   2       24.85       29.29      5.14 o 
  -4   7   2      103.41      115.66      4.88 o 
  -3   7   2     2590.93     2700.32     87.72 o 
  -2   7   2       64.10       57.40      2.95 o 
  -1   7   2      652.45      637.47     22.64 o 
   0   7   2      480.30      538.69     10.67 o 
   1   7   2     2605.16     2518.22    103.19 o 
   2   7   2        2.20       -0.26      0.71 o 
   3   7   2       44.27       35.40      3.25 o 
   4   7   2      231.89      244.17     10.38 o 
   5   7   2      256.71      237.46     11.12 o 
   6   7   2       48.54       48.75      6.66 o 
   7   7   2       12.05       12.83      4.86 o 
  -8   8   2        0.07        1.04      3.94 o 
  -7   8   2        0.79       -2.34      3.94 o 
  -6   8   2       37.79       39.96      6.72 o 
  -5   8   2       56.45       62.57      6.65 o 
  -4   8   2      290.73      258.05     12.90 o 
  -3   8   2       78.89       85.54      6.02 o 
  -2   8   2       46.79       59.70      4.32 o 
  -1   8   2     1769.76     1958.26     38.00 o 
   0   8   2      707.79      761.39     15.17 o 
   1   8   2     1000.30     1009.96     20.09 o 
   2   8   2      150.06      140.08      5.23 o 
   3   8   2       19.95       18.24      3.41 o 
   4   8   2      442.36      450.99     15.09 o 
   5   8   2       32.21       40.18      6.09 o 
   6   8   2      202.19      201.36     14.04 o 
   7   8   2        0.90       -2.64      3.99 o 
  -7   9   2       32.87       35.91     10.89 o 
  -6   9   2        0.52        0.17      2.95 o 
  -5   9   2       80.24       82.57      7.43 o 
  -4   9   2      316.82      289.10     15.35 o 
  -3   9   2        5.11        2.01      2.50 o 
  -2   9   2      135.49      114.43      4.17 o 
  -1   9   2       13.48       18.39      2.11 o 
   0   9   2      422.04      436.98     10.18 o 
   1   9   2      155.56      173.98      5.18 o 
   2   9   2       68.02       78.12      3.42 o 
   3   9   2        5.92        2.46      1.52 o 
   4   9   2       16.20       20.82      3.94 o 
   5   9   2      148.49      151.42     11.73 o 
   6   9   2       14.31       13.18      6.09 o 
   7   9   2        2.72        3.11      5.77 o 
  -7  10   2        6.12        5.37      4.45 o 
  -6  10   2        1.60        1.73      3.79 o 
  -5  10   2      123.68      126.00     10.33 o 
  -4  10   2       47.02       46.22      5.52 o 
  -3  10   2      116.20      108.25      7.72 o 
  -2  10   2      121.55      121.43      5.05 o 
  -1  10   2      701.81      786.18     18.42 o 
   0  10   2       25.76       21.28      2.11 o 
   1  10   2     1351.51     1395.60     31.69 o 
   2  10   2      758.28      746.86     17.17 o 
   3  10   2        7.88        8.97      2.50 o 
   4  10   2        0.79        5.43      3.82 o 
   5  10   2        4.66        2.24      3.65 o 
   6  10   2       10.98        2.46      3.65 o 
   7  10   2        6.77        4.49      4.26 o 
  -7  11   2        0.28       -0.29      4.16 o 
  -6  11   2       14.38       12.44      5.32 o 
  -5  11   2        9.55       11.07      4.52 o 
  -4  11   2      122.49      123.11      9.67 o 
  -3  11   2      417.59      387.71     18.62 o 
  -2  11   2      146.78      133.35      5.88 o 
  -1  11   2       52.37       53.27      2.69 o 
   0  11   2     1121.45     1277.53    100.30 o 
   1  11   2       18.04       21.99      2.05 o 
   2  11   2       52.10       47.71      4.10 o 
   3  11   2      200.18      163.81      7.48 o 
   4  11   2      140.69      141.69     10.94 o 
   5  11   2        4.61        6.48      6.27 o 
   6  11   2       82.90      101.07     10.36 o 
   7  11   2        1.74        0.55      4.04 o 
  -7  12   2        0.04       -1.33      5.33 o 
  -6  12   2       17.50       30.56      7.43 o 
  -5  12   2        5.85        5.74      4.38 o 
  -4  12   2       47.78       58.51      8.60 o 
  -3  12   2      156.77      141.68     10.72 o 
  -2  12   2       96.73       89.61      5.11 o 
  -1  12   2      196.76      203.55      8.99 o 
   0  12   2      305.75      339.28     27.31 o 
   1  12   2       24.75       27.02      2.57 o 
   2  12   2      127.88      114.46      6.31 o 
   3  12   2      453.02      427.23     20.53 o 
   4  12   2       78.31       87.46      9.02 o 
   5  12   2       26.81       37.18      7.17 o 
   6  12   2        0.07       -0.25      3.53 o 
  -6  13   2       22.31       25.56      6.60 o 
  -5  13   2        1.27        9.13      4.85 o 
  -4  13   2      298.83      312.20     19.57 o 
  -3  13   2        0.02        3.02      3.40 o 
  -2  13   2      441.41      414.84     15.52 o 
  -1  13   2      322.88      315.96     12.53 o 
   0  13   2        0.04        1.01      1.73 o 
   1  13   2      282.38      257.68      8.64 o 
   2  13   2       80.74       73.55      7.54 o 
   3  13   2       73.22       67.45      8.65 o 
   4  13   2       14.19       24.25      5.41 o 
   5  13   2        5.09        3.58      3.87 o 
   6  13   2        9.98        9.61      7.17 o 
  -6  14   2        0.13        0.89      3.84 o 
  -5  14   2        0.01       -1.18      3.46 o 
  -4  14   2       90.57       89.87      9.47 o 
  -3  14   2      720.54      707.50     35.00 o 
  -2  14   2      491.36      433.65     16.52 o 
  -1  14   2       40.10       33.65      3.87 o 
   0  14   2      433.43      448.03     41.47 o 
   1  14   2       61.77       61.51      5.09 o 
   2  14   2      213.34      218.82     13.80 o 
   3  14   2       41.77       40.22      5.84 o 
   4  14   2        3.73        4.08      3.42 o 
   5  14   2        5.87        4.60      4.20 o 
   6  14   2        4.61       -0.76      3.99 o 
  -5  15   2       23.13       23.43      6.16 o 
  -4  15   2        0.01       -4.85      4.85 o 
  -3  15   2      124.67      126.18     10.75 o 
  -2  15   2       48.86       37.78      4.58 o 
  -1  15   2      300.99      278.74     12.19 o 
   0  15   2      145.33      152.23     15.97 o 
   1  15   2        1.90        3.08      3.04 o 
   2  15   2        2.16       -0.58      2.33 o 
   3  15   2       58.71       63.38      7.95 o 
   4  15   2        0.00       -1.00      3.94 o 
   5  15   2       17.91       15.00      6.06 o 
  -5  16   2       14.53       13.36      6.60 o 
  -4  16   2        0.20        7.53     10.72 o 
  -3  16   2        0.04       -1.60      3.20 o 
  -2  16   2      263.27      246.01     14.79 o 
  -1  16   2        2.28        1.96      2.68 o 
   0  16   2      263.03      230.88     16.13 o 
   1  16   2      295.83      324.70     33.07 o 
   2  16   2       22.49       20.46      5.33 o 
   3  16   2        0.00       -0.45      3.82 o 
   4  16   2       62.43       68.54      9.01 o 
   5  16   2       23.64       19.74      6.28 o 
  -4  17   2        0.05        6.05      7.58 o 
  -3  17   2        8.58        9.79      7.96 o 
  -2  17   2        2.32        0.53      3.21 o 
  -1  17   2        0.08        1.42      2.68 o 
   0  17   2        2.18        2.39      2.85 o 
   1  17   2        0.34        0.19      2.64 o 
   2  17   2        5.30        7.85      4.10 o 
   3  17   2      116.23      106.94     11.48 o 
   4  17   2       29.46       40.39      9.35 o 
  -4  18   2        0.32        9.23      7.26 o 
  -3  18   2        4.96        6.54      4.20 o 
  -2  18   2       30.31       33.21      6.45 o 
  -1  18   2       31.65       54.50     18.10 o 
   0  18   2       24.83       31.13      5.67 o 
   1  18   2      196.81      217.69     24.12 o 
   2  18   2        4.25        3.95      4.58 o 
   3  18   2        3.87       11.87      6.57 o 
   4  18   2        4.18       16.41      6.49 o 
  -3  19   2       24.08       28.03     13.36 o 
  -2  19   2        0.05        0.12      5.23 o 
  -1  19   2       25.52       37.90      8.84 o 
   0  19   2        0.85       -2.03      4.29 o 
   1  19   2       61.13       67.37     19.28 o 
   2  19   2       23.50       26.78      6.97 o 
   3  19   2       33.70       37.52      8.57 o 
  -2  20   2        3.85       -0.52      5.65 o 
  -1  20   2        7.18       -1.38      4.30 o 
   0  20   2       18.15       21.02      9.06 o 
   1  20   2        0.68        2.56      4.30 o 
  -8   1   3       34.79       39.05      7.68 o 
  -7   1   3       70.35       69.56      6.61 o 
  -6   1   3      221.61      203.99      8.38 o 
  -5   1   3      144.00      138.22      5.30 o 
  -4   1   3        0.01       -0.38      1.19 o 
  -3   1   3      140.73      140.92      4.79 o 
  -2   1   3      180.94      183.76      3.90 o 
  -1   1   3       62.10       63.99      1.62 o 
   0   1   3      207.31      171.21      2.03 o 
   1   1   3    31748.88    32384.12    619.79 o 
   2   1   3      266.75      271.33      5.42 o 
   3   1   3        3.00        8.32      1.54 o 
   4   1   3       43.33       41.29      2.84 o 
   5   1   3       61.02       56.35      5.97 o 
   6   1   3       48.96       52.35      5.18 o 
   7   1   3        1.37       -1.92      4.02 o 
   8   1   3        0.24        5.25      4.70 o 
  -8   2   3       17.92       19.71      8.51 o 
  -7   2   3        8.13       10.61      3.68 o 
  -6   2   3      356.62      376.40     16.66 o 
  -5   2   3       63.09       58.24      5.78 o 
  -4   2   3      494.55      474.97     13.14 o 
  -3   2   3       96.80       79.48      2.71 o 
  -2   2   3       22.86       34.15      1.19 o 
  -1   2   3     1271.30     1174.85     18.12 o 
   0   2   3     9902.46    10257.58    415.37 o 
   1   2   3    28982.93    28111.16    482.65 o 
   2   2   3      142.97      125.67      8.62 o 
   3   2   3      682.79      769.56     19.13 o 
   4   2   3      313.56      309.31     10.40 o 
   5   2   3      198.28      210.53     10.01 o 
   6   2   3      149.02      145.12      8.52 o 
   7   2   3       35.21       33.72      6.83 o 
   8   2   3        0.21       -2.44      3.82 o 
  -8   3   3        6.31       14.25      6.24 o 
  -7   3   3       25.03       28.68      5.04 o 
  -6   3   3       24.03       24.86      6.25 o 
  -5   3   3      268.62      294.94     12.10 o 
  -4   3   3      176.76      165.19      4.16 o 
  -3   3   3        2.89        7.37      3.59 o 
  -2   3   3      122.28      110.91      2.90 o 
  -1   3   3     1640.36     1502.87     27.84 o 
   0   3   3      463.41      476.68      8.84 o 
   1   3   3    12175.18    12038.89    229.70 o 
   2   3   3       16.70       23.49      3.08 o 
   3   3   3      130.94      150.92      8.11 o 
   4   3   3       10.73       26.74      2.33 o 
   5   3   3       26.69       25.52      2.54 o 
   6   3   3       10.33       17.21      2.87 o 
   7   3   3       94.86       97.35      8.47 o 
   8   3   3        4.73       -2.29      4.37 o 
  -8   4   3        0.15       -5.12      5.12 o 
  -7   4   3       22.98       56.48     13.71 o 
  -6   4   3       21.71       38.55     11.36 o 
  -5   4   3       61.37       49.98      5.21 o 
  -4   4   3      191.64      226.09      8.60 o 
  -3   4   3      103.60      105.91      4.19 o 
  -2   4   3     2178.95     2304.63     41.08 o 
  -1   4   3     6343.31     6194.42     74.93 o 
   0   4   3     1313.33     1441.18     21.08 o 
   1   4   3      518.33      579.25     22.28 o 
   2   4   3      556.02      635.55     15.95 o 
   3   4   3        5.18        9.69      2.74 o 
   4   4   3       20.82       22.60      2.27 o 
   5   4   3       51.90       53.81      3.66 o 
   6   4   3       49.03       47.93      5.52 o 
   7   4   3        0.95       12.18      4.63 o 
   8   4   3        2.92        9.73      5.90 o 
  -8   5   3        3.98        3.52      5.69 o 
  -7   5   3       11.46        5.57      4.05 o 
  -6   5   3        4.07       23.04      6.42 o 
  -5   5   3      139.41      126.41      6.72 o 
  -4   5   3      314.09      351.11     11.19 o 
  -3   5   3      945.57     1136.95     26.51 o 
  -2   5   3      307.87      280.23      4.87 o 
  -1   5   3     3433.51     3369.83     44.44 o 
   0   5   3       80.01      119.71      5.90 o 
   1   5   3      227.60      218.74      6.74 o 
   2   5   3      457.81      444.29     24.93 o 
   3   5   3      395.67      402.44     11.18 o 
   4   5   3      131.00      124.24      7.28 o 
   5   5   3        1.51        2.90      1.87 o 
   6   5   3      139.73      130.30      8.57 o 
   7   5   3      128.24      124.98     10.43 o 
   8   5   3       10.93       20.44      8.29 o 
  -8   6   3       10.42       15.44      6.99 o 
  -7   6   3        0.02        0.15      4.06 o 
  -6   6   3      216.46      211.63     13.89 o 
  -5   6   3       11.90       12.11      6.06 o 
  -4   6   3       32.21       32.68      3.52 o 
  -3   6   3      599.18      624.88     13.41 o 
  -2   6   3      165.09      174.39      3.75 o 
  -1   6   3      362.36      417.13      7.39 o 
   0   6   3      347.90      366.08     13.28 o 
   1   6   3        3.89        0.55      0.96 o 
   2   6   3     1170.79     1233.81     24.49 o 
   3   6   3        0.62       -1.53      1.70 o 
   4   6   3       99.30       93.12      4.83 o 
   5   6   3      130.39      134.47      8.61 o 
   6   6   3       27.29       33.86      4.33 o 
   7   6   3       28.93       39.77      9.76 o 
   8   6   3        1.26       -0.12      4.17 o 
  -8   7   3       58.90       58.94     10.29 o 
  -7   7   3       29.45       18.02      5.22 o 
  -6   7   3        1.26       11.83      7.58 o 
  -5   7   3       61.42       69.19      6.93 o 
  -4   7   3       44.37       41.52      4.58 o 
  -3   7   3      777.59      711.85     24.24 o 
  -2   7   3       38.76       26.36      1.55 o 
  -1   7   3      788.62      779.76     30.41 o 
   0   7   3        6.51        7.02      1.60 o 
   1   7   3       35.23       24.15      2.09 o 
   2   7   3        0.64        0.04      1.61 o 
   3   7   3       23.37       27.92      2.03 o 
   4   7   3       29.51       35.67      3.22 o 
   5   7   3       40.19       39.34      4.29 o 
   6   7   3       28.50       34.19      4.48 o 
   7   7   3       16.59       21.03      7.48 o 
  -8   8   3       31.25       48.07     10.34 o 
  -7   8   3        6.82       12.31      4.81 o 
  -6   8   3      272.98      242.70     15.39 o 
  -5   8   3       88.57       82.81      8.42 o 
  -4   8   3      284.78      307.07     15.62 o 
  -3   8   3      111.50      102.21      6.78 o 
  -2   8   3      445.91      496.28     20.26 o 
  -1   8   3      100.52       97.39      4.18 o 
   0   8   3       65.05      107.54     10.20 o 
   1   8   3        6.80        2.16      1.14 o 
   2   8   3      947.09      858.76     37.16 o 
   3   8   3        5.61        6.69      2.66 o 
   4   8   3       11.13        8.99      1.95 o 
   5   8   3       90.54       95.21      6.80 o 
   6   8   3        8.92       12.66      4.60 o 
   7   8   3       20.57        9.25      5.03 o 
  -7   9   3       43.18       30.56      6.55 o 
  -6   9   3       49.31       47.61      8.82 o 
  -5   9   3      186.34      197.08     12.45 o 
  -4   9   3      223.91      210.29     12.43 o 
  -3   9   3      768.35      754.47     27.57 o 
  -2   9   3       56.38       72.86      4.22 o 
  -1   9   3      142.36      164.50      6.79 o 
   0   9   3      424.84      438.75     30.62 o 
   1   9   3      429.01      457.32     11.11 o 
   2   9   3       46.83       40.33      3.17 o 
   3   9   3      548.30      529.57     15.55 o 
   4   9   3        4.50        8.99      2.93 o 
   5   9   3       24.09       22.78      4.77 o 
   6   9   3       28.39       30.78      5.74 o 
   7   9   3        9.31       16.22      9.07 o 
  -7  10   3       79.44       85.22     11.84 o 
  -6  10   3        3.26       -2.44      4.00 o 
  -5  10   3       26.91       19.08      8.15 o 
  -4  10   3      809.98      806.65     36.22 o 
  -3  10   3      105.82      114.46      7.46 o 
  -2  10   3      202.21      208.61      7.09 o 
  -1  10   3      487.65      495.97     11.34 o 
   0  10   3       30.46       32.65      3.20 o 
   1  10   3       74.41       72.21      3.60 o 
   2  10   3       71.77       53.86      3.74 o 
   3  10   3      124.26      118.87      4.60 o 
   4  10   3       22.08       22.24      4.55 o 
   5  10   3        1.76       10.69      7.21 o 
   6  10   3       12.77       10.36      4.71 o 
   7  10   3        3.09        1.52      3.95 o 
  -7  11   3        2.13        0.89      3.75 o 
  -6  11   3       25.15       41.04      7.83 o 
  -5  11   3       27.06       26.09      6.15 o 
  -4  11   3        0.08       -1.01      2.88 o 
  -3  11   3     1873.69     1818.94     71.29 o 
  -2  11   3       51.78       58.40      5.01 o 
  -1  11   3      291.79      257.20      9.52 o 
   0  11   3       14.94       21.22      2.41 o 
   1  11   3      118.59      111.13      5.10 o 
   2  11   3      154.10      147.24      5.79 o 
   3  11   3      250.11      222.08      9.98 o 
   4  11   3       69.63       67.37      8.06 o 
   5  11   3       14.50       14.95      4.61 o 
   6  11   3        4.66        8.85      5.74 o 
   7  11   3        3.66        4.26      4.55 o 
  -7  12   3        0.00        2.34      4.98 o 
  -6  12   3       76.09       69.30     10.08 o 
  -5  12   3       41.67       57.75      8.11 o 
  -4  12   3      254.59      257.50     15.86 o 
  -3  12   3       66.75       56.37      6.17 o 
  -2  12   3       22.12       25.79      2.95 o 
  -1  12   3      794.08      782.10     24.29 o 
   0  12   3       32.11       36.53      4.79 o 
   1  12   3       12.57       14.35      2.20 o 
   2  12   3      311.35      292.79     13.75 o 
   3  12   3        2.93        3.34      2.27 o 
   4  12   3       98.96      116.76     10.95 o 
   5  12   3        5.64        2.48      3.63 o 
   6  12   3        4.54       -3.38      4.29 o 
  -6  13   3        0.61       -1.44      3.91 o 
  -5  13   3      153.63      158.80     12.92 o 
  -4  13   3      354.01      319.29     18.81 o 
  -3  13   3       13.26       20.98      5.36 o 
  -2  13   3       27.07       29.41      3.35 o 
  -1  13   3      150.48      134.43      7.36 o 
   0  13   3       79.97       83.66      9.79 o 
   1  13   3      342.89      323.37     10.82 o 
   2  13   3      151.28      142.00      9.38 o 
   3  13   3      256.76      242.72     14.99 o 
   4  13   3        1.18       -1.09      3.55 o 
   5  13   3        1.42        9.43      5.53 o 
   6  13   3        0.28       12.33      9.13 o 
  -6  14   3       23.76       26.25      7.24 o 
  -5  14   3       45.56       44.55      7.32 o 
  -4  14   3       59.55       56.45      7.83 o 
  -3  14   3      329.04      339.59     19.00 o 
  -2  14   3       71.62       79.46      6.09 o 
  -1  14   3       19.58       16.66      3.33 o 
   0  14   3       16.15       20.94      5.51 o 
   1  14   3       67.61       57.94      4.42 o 
   2  14   3        2.26        6.28      3.24 o 
   3  14   3       50.30       44.31      5.70 o 
   4  14   3        0.40        7.77      4.63 o 
   5  14   3        2.31       -2.93      3.98 o 
   6  14   3        1.17       14.66      8.16 o 
  -5  15   3       24.15       24.19      8.36 o 
  -4  15   3        0.10       -0.15      6.44 o 
  -3  15   3      133.77      123.56     10.11 o 
  -2  15   3        0.15       -2.30      3.08 o 
  -1  15   3        4.87        7.28      4.78 o 
   0  15   3      141.48      153.23     15.83 o 
   1  15   3       63.10       64.96      6.12 o 
   2  15   3       46.28       41.15      6.64 o 
   3  15   3      133.46      146.32     12.59 o 
   4  15   3       24.06       36.28      7.59 o 
   5  15   3        1.42       11.00      7.31 o 
  -5  16   3        0.39        7.18      4.87 o 
  -4  16   3        0.15        2.22      5.73 o 
  -3  16   3       35.12       28.36      6.03 o 
  -2  16   3       44.12       50.13      7.31 o 
  -1  16   3      102.12      107.09      7.93 o 
   0  16   3       12.37       17.04      6.97 o 
   1  16   3        9.52       12.29      3.72 o 
   2  16   3       71.85       61.85      7.65 o 
   3  16   3        5.70        9.56      4.44 o 
   4  16   3        0.56        7.52      5.22 o 
   5  16   3        6.61        0.80      4.96 o 
  -4  17   3        0.00        3.50      4.36 o 
  -3  17   3        1.65        2.79      3.46 o 
  -2  17   3        6.16        6.80      3.94 o 
  -1  17   3       41.68       40.83      5.10 o 
   0  17   3       12.44       10.33      3.86 o 
   1  17   3        0.08       -3.77      3.77 o 
   2  17   3        9.44        8.46      3.98 o 
   3  17   3        0.01        2.55      3.85 o 
   4  17   3        1.05        4.14      4.28 o 
  -4  18   3        0.29       -0.89      4.59 o 
  -3  18   3        0.33        0.71      3.67 o 
  -2  18   3       31.26       35.91      6.66 o 
  -1  18   3        0.45        0.31      3.93 o 
   0  18   3        0.03        4.37      3.77 o 
   1  18   3        7.59       10.52      5.06 o 
   2  18   3       21.90       28.95      7.92 o 
   3  18   3        4.81       -0.40      4.40 o 
  -3  19   3        4.99       10.60      5.77 o 
  -2  19   3       16.07       22.77      6.56 o 
  -1  19   3        0.05       -3.61      4.87 o 
   0  19   3        0.02        3.80      3.90 o 
   1  19   3        5.54        5.56      4.96 o 
   2  19   3       42.08       47.85     10.73 o 
  -1  20   3        0.19        7.53      6.54 o 
   0  20   3       16.02       21.95     14.98 o 
   1  20   3        6.30        8.80      5.64 o 
  -8   0   4       12.61       15.96      7.18 o 
  -7   0   4      127.48      131.65     17.78 o 
  -6   0   4      229.49      249.53     13.87 o 
  -5   0   4       99.46       84.07      5.53 o 
  -4   0   4      222.62      265.70      9.62 o 
  -3   0   4      407.16      454.29     13.87 o 
  -2   0   4     3172.37     3193.30     77.59 o 
  -1   0   4     3167.90     2916.79    273.88 o 
   0   0   4     1566.05     1485.16     22.66 o 
   1   0   4    39764.87    40406.93   1470.32 o 
   2   0   4     1690.15     1706.09     40.71 o 
   3   0   4       23.25       20.38      4.26 o 
   4   0   4     2875.03     2961.93    105.41 o 
   5   0   4       97.98      104.96      8.19 o 
   6   0   4      172.42      160.09     12.74 o 
   7   0   4       17.11       21.62      5.63 o 
   8   0   4       21.47       15.84      8.08 o 
  -8   1   4       24.94       17.20      5.27 o 
  -7   1   4       82.64       77.02      6.42 o 
  -6   1   4       22.39       25.30      3.13 o 
  -5   1   4      676.89      612.72     16.20 o 
  -4   1   4     2133.33     2129.26     46.19 o 
  -3   1   4      180.23      179.43      4.45 o 
  -2   1   4     1278.33     1308.83     23.22 o 
  -1   1   4      119.64      133.73      2.94 o 
   0   1   4      171.46      172.68      2.78 o 
   1   1   4     1396.19     1381.74     39.34 o 
   2   1   4      453.00      513.62      9.73 o 
   3   1   4      118.57      111.84      3.75 o 
   4   1   4       70.30       94.24      4.46 o 
   5   1   4      374.73      382.05     13.69 o 
   6   1   4        5.05       18.51      5.14 o 
   7   1   4       43.54       44.02      5.95 o 
   8   1   4       38.95       32.92      8.00 o 
  -8   2   4        4.24       15.69     10.13 o 
  -7   2   4       15.25       20.88      6.09 o 
  -6   2   4       28.06       46.43      5.32 o 
  -5   2   4       73.58       75.40      3.51 o 
  -4   2   4       36.67       44.31      2.20 o 
  -3   2   4     2791.54     2886.61     57.47 o 
  -2   2   4     2457.79     2310.90     85.45 o 
  -1   2   4     6307.02     5917.33     85.41 o 
   0   2   4       37.00       28.00      0.97 o 
   1   2   4    34841.91    35874.01    669.89 o 
   2   2   4       58.58       53.03      2.16 o 
   3   2   4       97.50       97.14      3.65 o 
   4   2   4       80.16       79.20      3.98 o 
   5   2   4      188.70      205.91     10.07 o 
   6   2   4        2.29        2.64      2.65 o 
   7   2   4       12.94        8.94      4.03 o 
   8   2   4       17.22       12.53      6.03 o 
  -8   3   4        3.82       16.38      8.35 o 
  -7   3   4       37.05       30.77      5.06 o 
  -6   3   4      772.99      756.42     30.31 o 
  -5   3   4      135.29      136.84      6.95 o 
  -4   3   4       24.42       31.76      3.39 o 
  -3   3   4      250.74      283.54      9.12 o 
  -2   3   4       57.30       36.55      1.22 o 
  -1   3   4        1.17        1.36      1.09 o 
   0   3   4    29533.68    29174.10    821.27 o 
   1   3   4     3350.48     3135.26     50.11 o 
   2   3   4     3087.98     3175.13     59.99 o 
   3   3   4      189.74      216.53      8.59 o 
   4   3   4        3.30        3.76      1.95 o 
   5   3   4       56.73       61.09      4.07 o 
   6   3   4       10.58        8.97      2.64 o 
   7   3   4        5.59       11.76      5.08 o 
   8   3   4       18.93       13.35      6.85 o 
  -8   4   4        0.01        0.45      4.54 o 
  -7   4   4        4.67       10.16      3.68 o 
  -6   4   4       70.31      103.39     22.77 o 
  -5   4   4        3.35       12.42      2.94 o 
  -4   4   4       88.90      115.58      6.17 o 
  -3   4   4     3123.39     3392.81     80.23 o 
  -2   4   4        0.31        0.61      1.11 o 
  -1   4   4     2088.32     2004.70     28.51 o 
   0   4   4     1244.85     1157.03     45.76 o 
   1   4   4      462.75      499.25      8.68 o 
   2   4   4      474.17      478.06     10.91 o 
   3   4   4      584.96      661.56     17.51 o 
   4   4   4      340.36      340.40     10.20 o 
   5   4   4       59.23       62.22      4.33 o 
   6   4   4       17.01       22.64      4.38 o 
   7   4   4        0.69        5.38      3.59 o 
   8   4   4        4.94        2.30      4.71 o 
  -8   5   4        0.04        4.76      5.32 o 
  -7   5   4        0.05       -3.46      3.82 o 
  -6   5   4       36.24       34.76      4.78 o 
  -5   5   4       72.68       74.69      5.38 o 
  -4   5   4      105.16      107.37      5.31 o 
  -3   5   4      165.37      190.87      5.82 o 
  -2   5   4      229.66      276.05      6.53 o 
  -1   5   4     4924.65     5112.24     82.83 o 
   0   5   4     1021.95     1177.04     84.14 o 
   1   5   4     6164.13     6493.65    140.79 o 
   2   5   4     2699.95     2769.24     70.68 o 
   3   5   4       12.77       22.19      3.62 o 
   4   5   4      488.85      488.23     13.86 o 
   5   5   4       31.98       40.61      4.35 o 
   6   5   4        6.75        8.82      3.34 o 
   7   5   4      108.30      105.74      8.99 o 
   8   5   4        2.83        8.59      7.79 o 
  -8   6   4       45.79       50.30     10.30 o 
  -7   6   4        3.73       -0.90      3.33 o 
  -6   6   4       31.26       36.16      6.08 o 
  -5   6   4      134.03      144.64      8.51 o 
  -4   6   4       35.74       44.08      3.05 o 
  -3   6   4      107.72      117.24      3.61 o 
  -2   6   4       59.46       60.25      1.96 o 
  -1   6   4      151.97      165.30      3.15 o 
   0   6   4      139.41      189.07     14.28 o 
   1   6   4     1084.88     1215.16     26.46 o 
   2   6   4        0.15       -0.83      1.52 o 
   3   6   4       36.75       41.38      2.99 o 
   4   6   4        0.08       -1.72      1.72 o 
   5   6   4        0.36        2.77      3.38 o 
   6   6   4       16.97       19.92      4.70 o 
   7   6   4        6.24       14.27      6.10 o 
  -8   7   4        0.12       -2.61      6.05 o 
  -7   7   4       27.28       31.70      6.14 o 
  -6   7   4       24.00       27.61      5.91 o 
  -5   7   4       74.91       88.97      8.30 o 
  -4   7   4       82.14       81.13      6.04 o 
  -3   7   4       22.80       18.54      3.09 o 
  -2   7   4       11.45       14.29      1.92 o 
  -1   7   4     1057.64     1099.48     20.23 o 
   0   7   4      590.82      685.12     48.53 o 
   1   7   4     1143.89     1240.99     28.76 o 
   2   7   4       36.02       36.22      2.90 o 
   3   7   4      143.90      165.78      5.88 o 
   4   7   4       50.05       61.79      3.48 o 
   5   7   4       43.00       40.38      5.61 o 
   6   7   4       36.48       42.63      6.57 o 
   7   7   4       14.24       10.18      4.99 o 
  -8   8   4       57.46       86.40     15.80 o 
  -7   8   4       53.54       51.99      7.94 o 
  -6   8   4       25.28       32.16      5.43 o 
  -5   8   4      173.74      157.97     11.99 o 
  -4   8   4       14.06       16.80      4.14 o 
  -3   8   4      462.87      461.83     17.51 o 
  -2   8   4     2614.17     2769.78     65.62 o 
  -1   8   4      765.50      803.49     16.27 o 
   0   8   4      109.20      133.88      8.70 o 
   1   8   4       33.99       29.94      2.64 o 
   2   8   4      476.25      464.22     12.33 o 
   3   8   4      183.12      200.89      8.09 o 
   4   8   4       62.58       71.10      4.16 o 
   5   8   4        5.07        5.04      2.77 o 
   6   8   4       23.99       29.15      5.28 o 
   7   8   4        6.98        4.40      4.42 o 
  -7   9   4       21.94       22.34      6.00 o 
  -6   9   4      221.32      211.92     15.29 o 
  -5   9   4        7.73        9.62      4.16 o 
  -4   9   4       63.93       54.41      6.04 o 
  -3   9   4       63.50       75.08      7.04 o 
  -2   9   4      634.39      658.40     17.10 o 
  -1   9   4     2008.43     2310.57     50.23 o 
   0   9   4      218.06      227.43     15.88 o 
   1   9   4       23.87       21.42      2.07 o 
   2   9   4      125.81      127.70      5.19 o 
   3   9   4      167.91      143.39      5.24 o 
   4   9   4      129.94      126.89      6.72 o 
   5   9   4       73.72       57.06      7.64 o 
   6   9   4        6.46        6.86      4.76 o 
   7   9   4        4.51        1.80      3.74 o 
  -7  10   4        2.66        1.96      4.59 o 
  -6  10   4      142.08      152.07     13.96 o 
  -5  10   4       14.65       13.59      4.83 o 
  -4  10   4       87.26       77.82      7.41 o 
  -3  10   4        4.93        6.24      2.89 o 
  -2  10   4      145.63      148.28      5.66 o 
  -1  10   4        1.37        1.12      1.51 o 
   0  10   4      239.90      294.75     20.93 o 
   1  10   4       15.41       15.92      1.98 o 
   2  10   4       65.78       65.18      3.77 o 
   3  10   4       59.40       47.11      4.20 o 
   4  10   4        0.32       -1.40      3.71 o 
   5  10   4       10.96       17.32      4.68 o 
   6  10   4        1.12        1.78      3.61 o 
   7  10   4        0.36       -2.70      4.71 o 
  -7  11   4       10.48       17.43      9.53 o 
  -6  11   4        5.11        9.42      4.36 o 
  -5  11   4        9.77       16.95      6.30 o 
  -4  11   4        0.01       -1.90      3.28 o 
  -3  11   4      305.10      293.50     16.21 o 
  -2  11   4      173.70      190.52      7.72 o 
  -1  11   4       35.51       28.47      3.17 o 
   0  11   4        0.88       -1.53      1.53 o 
   1  11   4      237.42      211.94      7.23 o 
   2  11   4      779.60      755.63     23.23 o 
   3  11   4       31.65       41.59      4.25 o 
   4  11   4      144.98      146.08     10.61 o 
   5  11   4        7.63        8.57      3.93 o 
   6  11   4        0.29        0.68      3.38 o 
  -7  12   4        1.12        5.18      5.33 o 
  -6  12   4       91.78      108.88     11.81 o 
  -5  12   4        5.73        4.63      4.09 o 
  -4  12   4        6.36       -3.59      4.16 o 
  -3  12   4        0.26       -0.58      2.66 o 
  -2  12   4      192.83      202.62      8.86 o 
  -1  12   4        0.81        1.03      1.99 o 
   0  12   4        2.50        4.16      1.85 o 
   1  12   4      153.61      165.66      6.73 o 
   2  12   4      161.81      148.34      8.71 o 
   3  12   4       54.86       48.50      4.89 o 
   4  12   4        5.50        3.91      3.52 o 
   5  12   4       27.70       32.70      6.04 o 
   6  12   4        0.11        1.53      3.66 o 
  -6  13   4        1.13        6.50      4.65 o 
  -5  13   4       15.38       27.16      7.55 o 
  -4  13   4       28.41       29.65      5.77 o 
  -3  13   4        2.24        2.16      3.45 o 
  -2  13   4       29.19       34.92      3.70 o 
  -1  13   4      116.83      130.16      7.25 o 
   0  13   4       86.24       78.08      7.21 o 
   1  13   4      228.60      205.90      7.99 o 
   2  13   4      115.70      104.74      6.98 o 
   3  13   4        0.64        4.50      5.72 o 
   4  13   4        0.46        6.73      4.16 o 
   5  13   4       30.27       26.63      6.46 o 
   6  13   4       14.47       24.32      6.70 o 
  -6  14   4       45.65       34.91      9.41 o 
  -5  14   4        0.01       -2.61      3.77 o 
  -4  14   4        1.51        2.09      3.36 o 
  -3  14   4      108.59       93.90      9.17 o 
  -2  14   4      198.15      190.27      9.18 o 
  -1  14   4        0.02       -2.18      2.46 o 
   0  14   4      113.12      116.11     11.59 o 
   1  14   4       94.66       89.51      5.96 o 
   2  14   4      161.60      150.63      9.19 o 
   3  14   4       48.89       42.28      6.74 o 
   4  14   4       26.88       26.19      5.74 o 
   5  14   4       23.74       26.79      6.56 o 
  -5  15   4       39.69       36.91      8.72 o 
  -4  15   4        0.80       -4.97      4.97 o 
  -3  15   4       77.06       78.66      9.26 o 
  -2  15   4      387.42      391.69     21.62 o 
  -1  15   4      129.18      121.39      8.22 o 
   0  15   4       71.85       84.08      6.99 o 
   1  15   4      108.09      113.04     11.76 o 
   2  15   4      178.31      191.53     10.66 o 
   3  15   4        0.22        4.97      3.54 o 
   4  15   4       26.01       31.56      7.17 o 
   5  15   4       32.17       39.52      8.02 o 
  -5  16   4        4.13        0.99      9.06 o 
  -4  16   4       43.66       50.12      8.72 o 
  -3  16   4        6.84        5.65      3.81 o 
  -2  16   4       19.79       22.91      6.64 o 
  -1  16   4      236.22      221.70     12.02 o 
   0  16   4      180.44      176.24     10.80 o 
   1  16   4      166.78      177.95     18.42 o 
   2  16   4      169.55      182.18     11.22 o 
   3  16   4       52.82       58.02      9.91 o 
   4  16   4        1.11        5.10      4.52 o 
   5  16   4        5.81        6.56      5.45 o 
  -4  17   4        5.38       12.36     14.30 o 
  -3  17   4       12.43       18.68      5.97 o 
  -2  17   4      248.57      216.06     16.45 o 
  -1  17   4      160.27      146.48      9.78 o 
   0  17   4       13.29       17.76      6.97 o 
   1  17   4        1.12        1.07      4.93 o 
   2  17   4        2.49       -1.62      5.31 o 
   3  17   4       62.67       60.82      9.29 o 
   4  17   4        0.27       -3.90      4.21 o 
  -4  18   4        3.53        8.44      5.90 o 
  -3  18   4        2.93       -1.15      3.29 o 
  -2  18   4       16.88       13.35      4.78 o 
  -1  18   4       44.33       66.47     30.20 o 
   0  18   4        1.65       -0.83      3.10 o 
   1  18   4      183.31      196.73     16.81 o 
   2  18   4       10.67        8.45      5.56 o 
   3  18   4       13.27       12.40      5.99 o 
  -3  19   4        0.96       -3.02      5.75 o 
  -2  19   4        1.82        3.89      4.30 o 
  -1  19   4        3.13       -0.66      4.08 o 
   0  19   4        8.68       25.58      6.01 o 
   1  19   4       10.04       19.09      7.35 o 
   2  19   4        1.64        6.48      5.71 o 
  -1  20   4        1.46        9.39      5.46 o 
   0  20   4        2.58       -4.99      9.41 o 
   1  20   4        0.01        3.67      5.27 o 
  -8   1   5        0.03       12.74      6.34 o 
  -7   1   5       87.89       88.17      9.90 o 
  -6   1   5      231.06      223.52      8.89 o 
  -5   1   5       25.85       25.08      2.19 o 
  -4   1   5      664.06      689.31     16.03 o 
  -3   1   5      410.53      446.99      9.68 o 
  -2   1   5     2292.11     2265.37     38.93 o 
  -1   1   5     6680.67     5731.40    276.47 o 
   0   1   5      510.94      500.45      5.22 o 
   1   1   5        5.37        5.75      2.69 o 
   2   1   5       33.40       37.64      2.94 o 
   3   1   5       12.47       15.52      1.93 o 
   4   1   5       87.74      102.14      5.79 o 
   5   1   5      113.43      107.51      6.22 o 
   6   1   5       10.54       11.56      3.08 o 
   7   1   5        1.49        3.83      3.25 o 
   8   1   5        7.06        6.53      5.93 o 
  -8   2   5       14.22       10.97      5.34 o 
  -7   2   5      319.24      282.48     15.41 o 
  -6   2   5       20.09       24.93      4.00 o 
  -5   2   5        7.13        7.08      2.62 o 
  -4   2   5       39.29       39.86      2.87 o 
  -3   2   5     1561.85     1722.76     36.42 o 
  -2   2   5     4777.54     5188.18    119.95 o 
  -1   2   5        0.15       -0.01      0.55 o 
   0   2   5     2194.17     2144.90     39.74 o 
   1   2   5     4430.66     4445.09     75.94 o 
   2   2   5       75.39       87.51      2.64 o 
   3   2   5      131.90      150.44      4.89 o 
   4   2   5      166.86      181.69      6.73 o 
   5   2   5       39.54       48.68      4.22 o 
   6   2   5       96.19       83.81      6.81 o 
   7   2   5       50.11       61.56      7.32 o 
   8   2   5        3.40       -2.67      4.83 o 
  -8   3   5        0.94        2.46      4.41 o 
  -7   3   5        0.52        0.45      2.58 o 
  -6   3   5     1337.75     1290.04     47.67 o 
  -5   3   5      125.44      118.63      6.87 o 
  -4   3   5       51.58       46.62      4.09 o 
  -3   3   5      164.22      162.18      5.05 o 
  -2   3   5        0.32        1.75      0.83 o 
  -1   3   5      240.62      202.68      3.47 o 
   0   3   5     2845.23     2799.28     51.90 o 
   1   3   5      820.89      816.29     13.25 o 
   2   3   5       38.15       45.67      5.87 o 
   3   3   5      865.72      903.14     20.63 o 
   4   3   5       77.68       61.16      3.78 o 
   5   3   5        4.53       14.46      3.66 o 
   6   3   5       60.57       52.65      5.17 o 
   7   3   5        9.99       14.58      3.97 o 
   8   3   5       25.90       18.38     10.92 o 
  -8   4   5        1.78       -3.36      4.67 o 
  -7   4   5       80.87       70.99      6.86 o 
  -6   4   5      200.15      206.47     13.36 o 
  -5   4   5        0.51       -2.69      2.87 o 
  -4   4   5     1329.66     1326.73     36.90 o 
  -3   4   5      538.77      528.55     13.02 o 
  -2   4   5     2756.12     2936.28     49.42 o 
  -1   4   5     1865.12     1767.57     27.39 o 
   0   4   5      844.01      854.84     15.87 o 
   1   4   5      743.36      796.34     14.18 o 
   2   4   5      616.61      639.72     13.35 o 
   3   4   5     1223.78     1154.76     44.40 o 
   4   4   5        1.25        4.58      3.70 o 
   5   4   5      121.44      136.31      6.73 o 
   6   4   5        8.04       12.99      6.78 o 
   7   4   5       58.85       62.88      7.21 o 
  -8   5   5        2.67        3.16      5.42 o 
  -7   5   5       85.17       71.98      7.53 o 
  -6   5   5      250.31      235.18     12.03 o 
  -5   5   5       82.42       94.03      6.08 o 
  -4   5   5       45.26       38.79      5.41 o 
  -3   5   5        0.28        4.43      1.42 o 
  -2   5   5       43.91       49.63      2.76 o 
  -1   5   5      985.54     1074.41     19.75 o 
   0   5   5      953.18     1081.15     41.14 o 
   1   5   5      371.52      412.56      8.59 o 
   2   5   5     1121.49     1041.04     22.53 o 
   3   5   5      260.61      284.10      9.15 o 
   4   5   5       74.72       68.91      4.02 o 
   5   5   5       53.64       53.35      4.38 o 
   6   5   5        1.95        0.11      2.37 o 
   7   5   5        2.30        2.04      3.08 o 
  -8   6   5        0.56       -4.02      5.52 o 
  -7   6   5       32.44       40.67      6.43 o 
  -6   6   5        0.21        6.28      3.76 o 
  -5   6   5       85.27       86.76      6.12 o 
  -4   6   5       33.42       25.19      2.65 o 
  -3   6   5        0.98       -0.53      0.94 o 
  -2   6   5     1475.81     1484.41     30.30 o 
  -1   6   5     2173.91     2146.12     41.57 o 
   0   6   5      245.08      341.56     22.90 o 
   1   6   5       89.38       84.89      2.97 o 
   2   6   5      692.32      708.98     37.66 o 
   3   6   5       38.30       42.44      3.25 o 
   4   6   5        0.96        7.48      2.05 o 
   5   6   5       77.40       72.26      5.28 o 
   6   6   5        7.54       11.68      4.58 o 
   7   6   5        0.05        3.45      3.60 o 
  -8   7   5        0.00       -4.71      5.49 o 
  -7   7   5        9.88       15.62      6.39 o 
  -6   7   5       15.22       23.65      4.97 o 
  -5   7   5      115.18      129.29      9.57 o 
  -4   7   5       14.72       14.63      3.58 o 
  -3   7   5       35.39       37.18      4.60 o 
  -2   7   5      132.79      130.91      5.99 o 
  -1   7   5      388.46      383.45      8.47 o 
   0   7   5     1289.07     1567.45    109.15 o 
   1   7   5      578.61      655.71     22.12 o 
   2   7   5       26.99       27.54      5.71 o 
   3   7   5      357.66      330.32     22.34 o 
   4   7   5      108.48      105.70      5.85 o 
   5   7   5        0.24       -1.15      2.56 o 
   6   7   5       31.37       33.26      4.54 o 
   7   7   5        5.73       10.46      4.93 o 
  -8   8   5        5.06        4.09      5.69 o 
  -7   8   5        0.15       -5.23      5.23 o 
  -6   8   5       38.67       38.78      6.19 o 
  -5   8   5      126.40      103.70      8.91 o 
  -4   8   5      223.44      215.50     11.90 o 
  -3   8   5       21.05       25.39      3.88 o 
  -2   8   5        0.12        5.24      4.08 o 
  -1   8   5      311.71      271.12      8.83 o 
   0   8   5      106.89      128.94      8.57 o 
   1   8   5     1249.51     1286.41     32.45 o 
   2   8   5      583.63      588.74     17.14 o 
   3   8   5        6.92       17.77      3.51 o 
   4   8   5      127.05      133.99      7.17 o 
   5   8   5       11.89       13.00      3.13 o 
   6   8   5        0.71       -0.02      2.71 o 
   7   8   5        1.09        1.88      5.00 o 
  -7   9   5        7.28        6.57      4.87 o 
  -6   9   5       67.26       73.57      9.20 o 
  -5   9   5       50.43       39.48      6.14 o 
  -4   9   5        0.07       -0.27      2.61 o 
  -3   9   5      272.64      271.81     13.10 o 
  -2   9   5      617.44      581.04     15.62 o 
  -1   9   5       29.37       20.10      1.65 o 
   0   9   5       19.05       16.61      2.48 o 
   1   9   5       43.10       52.21      3.64 o 
   2   9   5       50.07       59.82      5.59 o 
   3   9   5      114.38      117.26      5.10 o 
   4   9   5        0.59        0.13      2.06 o 
   5   9   5       76.53       74.90      8.24 o 
   6   9   5        2.01        0.52      2.94 o 
   7   9   5        0.60        0.38      3.48 o 
  -7  10   5       16.99       15.27      7.85 o 
  -6  10   5        0.75       -1.04      3.26 o 
  -5  10   5        7.96       11.45      4.49 o 
  -4  10   5       29.72       33.49      5.29 o 
  -3  10   5        9.96       11.53      3.37 o 
  -2  10   5       18.35       17.12      2.13 o 
  -1  10   5       55.43       50.41      3.19 o 
   0  10   5       26.98       37.88      3.06 o 
   1  10   5       32.38       49.17      3.97 o 
   2  10   5      232.32      226.96      7.44 o 
   3  10   5       28.59       31.67      2.72 o 
   4  10   5      352.95      319.08     13.67 o 
   5  10   5       21.00       31.88      5.96 o 
   6  10   5       24.41       32.13      6.50 o 
   7  10   5        0.06        0.60      4.27 o 
  -7  11   5        0.71       -9.06     10.45 o 
  -6  11   5       23.14       30.18      7.00 o 
  -5  11   5      245.89      262.53     18.20 o 
  -4  11   5      233.87      205.81     13.03 o 
  -3  11   5       95.82       86.64      7.52 o 
  -2  11   5       86.03       90.08      4.74 o 
  -1  11   5      660.88      600.75     19.29 o 
   0  11   5        7.47       11.68      2.41 o 
   1  11   5       93.60       79.47      4.37 o 
   2  11   5      139.33      137.22      5.96 o 
   3  11   5       65.33       59.41      5.19 o 
   4  11   5      121.83      109.34      9.13 o 
   5  11   5      144.47      136.59     11.58 o 
   6  11   5        1.68        1.58      3.99 o 
  -7  12   5        0.16        5.45      6.33 o 
  -6  12   5        1.61       -2.57      4.49 o 
  -5  12   5        0.02        1.88      3.57 o 
  -4  12   5      271.84      275.29     17.82 o 
  -3  12   5      633.85      595.17     26.54 o 
  -2  12   5      121.54      132.50      6.17 o 
  -1  12   5       64.32       58.46      4.55 o 
   0  12   5       99.41       91.74      4.74 o 
   1  12   5       67.17       72.40      4.52 o 
   2  12   5      405.81      424.19     14.27 o 
   3  12   5       58.30       62.94      5.51 o 
   4  12   5       72.24       83.18      7.86 o 
   5  12   5        2.45        4.52      4.02 o 
   6  12   5        6.41        9.62      9.60 o 
  -6  13   5       75.57       70.52     10.98 o 
  -5  13   5       39.02       44.18      7.32 o 
  -4  13   5      170.81      170.47     13.38 o 
  -3  13   5        4.63        4.52      3.41 o 
  -2  13   5        2.09        2.09      1.89 o 
  -1  13   5        6.73        5.38      2.85 o 
   0  13   5      282.87      317.48     22.42 o 
   1  13   5       53.76       55.47      4.15 o 
   2  13   5      191.54      199.79     10.52 o 
   3  13   5       49.73       52.40      5.30 o 
   4  13   5       14.50       25.96      9.98 o 
   5  13   5       48.45       65.67      8.64 o 
   6  13   5        4.45        1.57      4.30 o 
  -6  14   5        0.67        8.94      5.70 o 
  -5  14   5       16.56       15.79      5.92 o 
  -4  14   5       86.83       72.46      8.28 o 
  -3  14   5       21.20       17.83      4.77 o 
  -2  14   5      150.46      145.86      7.81 o 
  -1  14   5      176.70      161.47      8.61 o 
   0  14   5        9.29       21.26      3.77 o 
   1  14   5      189.26      190.39     16.23 o 
   2  14   5       99.07       84.60      6.75 o 
   3  14   5        4.16        2.79      3.39 o 
   4  14   5        5.29        6.28      4.13 o 
   5  14   5        0.57        2.38      3.97 o 
  -5  15   5        0.12        1.87      4.08 o 
  -4  15   5       57.51       64.51      7.79 o 
  -3  15   5        7.16        4.69      4.73 o 
  -2  15   5      108.67      100.04      8.97 o 
  -1  15   5       96.25      104.27      7.42 o 
   0  15   5       42.29       46.39      5.58 o 
   1  15   5       38.98       48.85      9.46 o 
   2  15   5        1.52       -0.63      2.48 o 
   3  15   5        0.47       -0.66      3.34 o 
   4  15   5        6.36       -3.12      3.69 o 
   5  15   5       10.41       16.67      5.30 o 
  -5  16   5        1.53        6.11      6.89 o 
  -4  16   5        4.08       13.47     18.34 o 
  -3  16   5       29.16       33.97      7.28 o 
  -2  16   5      199.35      176.67     12.54 o 
  -1  16   5       16.92       26.33      4.28 o 
   0  16   5       60.85       61.76      6.71 o 
   1  16   5        7.48        5.27      3.19 o 
   2  16   5       23.14       27.52      4.57 o 
   3  16   5       13.15       10.60      4.73 o 
   4  16   5       11.03       17.88      5.55 o 
  -4  17   5       26.95       17.08      6.24 o 
  -3  17   5        0.11        3.55      3.84 o 
  -2  17   5       41.77       42.03      6.77 o 
  -1  17   5        4.32        4.01      2.94 o 
   0  17   5       12.24        8.04      5.53 o 
   1  17   5        5.01        3.66      3.59 o 
   2  17   5       14.14       20.32      5.25 o 
   3  17   5        0.07        3.58      4.91 o 
   4  17   5        1.69        4.59      4.67 o 
  -4  18   5        0.35       -0.48      3.48 o 
  -3  18   5        3.90        6.12      4.14 o 
  -2  18   5       47.83       40.89      7.94 o 
  -1  18   5        5.33       12.69     18.00 o 
   0  18   5        1.19        2.18      3.34 o 
   1  18   5       17.96       23.26      5.99 o 
   2  18   5      130.81      165.52     32.39 o 
   3  18   5        1.79        4.92      4.87 o 
  -3  19   5        0.56        0.58      5.46 o 
  -2  19   5        0.96        5.19      9.52 o 
  -1  19   5       21.37       31.15      9.85 o 
   0  19   5       29.37       34.69      6.21 o 
   1  19   5       17.18       26.66      7.40 o 
   2  19   5        0.16        1.54      5.19 o 
  -1  20   5       13.71       37.38     10.27 o 
   0  20   5        5.94       -2.37      5.35 o 
  -8   0   6       14.89       18.95      9.06 o 
  -7   0   6       14.11        6.68      5.74 o 
  -6   0   6      195.50      170.22     14.17 o 
  -5   0   6      194.10      179.33      8.91 o 
  -4   0   6      542.36      496.50     16.74 o 
  -3   0   6      566.25      609.44     19.30 o 
  -2   0   6       16.71       22.78      2.00 o 
  -1   0   6      684.07      663.93     33.22 o 
   0   0   6      313.62      273.94     10.07 o 
   1   0   6     4754.83     4574.44     60.72 o 
   2   0   6     1209.27     1263.70     31.73 o 
   3   0   6      168.33      206.66      8.10 o 
   4   0   6       45.00       34.43      4.35 o 
   5   0   6      113.77      109.19      8.43 o 
   6   0   6      117.56      110.13     10.76 o 
   7   0   6        0.27        1.86      5.81 o 
   8   0   6        1.16        6.04     12.54 o 
  -8   1   6       37.94       33.50      8.53 o 
  -7   1   6        7.63       16.95      5.77 o 
  -6   1   6       24.77       24.96      3.76 o 
  -5   1   6      557.58      516.06     17.98 o 
  -4   1   6        0.09       -1.19      1.19 o 
  -3   1   6      909.40     1040.86     21.94 o 
  -2   1   6      826.46      799.41     14.60 o 
  -1   1   6       10.12        6.50      1.34 o 
   0   1   6     1073.33      939.94     15.60 o 
   1   1   6      492.01      461.69      7.10 o 
   2   1   6      102.34       91.10      2.52 o 
   3   1   6       79.31       78.37      3.46 o 
   4   1   6      134.31      143.09      5.95 o 
   5   1   6       69.92       69.90      4.89 o 
   6   1   6       61.74       58.26      7.12 o 
   7   1   6       10.04        6.05      5.13 o 
   8   1   6        4.14        6.27     12.78 o 
  -8   2   6        1.84       -2.05      4.82 o 
  -7   2   6       26.31       23.86      4.08 o 
  -6   2   6       36.04       41.32      4.90 o 
  -5   2   6        1.35        2.79      1.18 o 
  -4   2   6      622.38      658.37     15.47 o 
  -3   2   6       11.68       10.21      2.29 o 
  -2   2   6      290.42      264.24      5.73 o 
  -1   2   6     5179.56     4783.39    105.66 o 
   0   2   6      910.01      849.89     11.70 o 
   1   2   6     2038.42     2087.82     31.11 o 
   2   2   6      213.20      217.38      5.17 o 
   3   2   6      111.33      108.43      4.24 o 
   4   2   6       24.67       31.54      3.30 o 
   5   2   6        0.84        1.37      2.81 o 
   6   2   6        6.99       15.95      3.79 o 
   7   2   6        8.05       11.33      4.28 o 
  -8   3   6       24.40       17.32      7.05 o 
  -7   3   6        0.31       10.88      5.25 o 
  -6   3   6      617.10      584.37     24.20 o 
  -5   3   6        0.08        1.56      2.65 o 
  -4   3   6        7.31        6.87      1.61 o 
  -3   3   6       47.31       34.83      1.87 o 
  -2   3   6      947.32      993.41     17.55 o 
  -1   3   6      357.18      403.92      7.80 o 
   0   3   6      247.96      243.57      4.70 o 
   1   3   6     1858.51     1959.75     32.58 o 
   2   3   6     3310.34     3281.01     66.31 o 
   3   3   6      227.99      220.00      6.81 o 
   4   3   6       31.33       33.47      3.15 o 
   5   3   6      391.45      408.59     15.43 o 
   6   3   6       11.65       25.70      7.35 o 
   7   3   6        4.93        8.62      3.95 o 
  -8   4   6       72.83       85.93     11.42 o 
  -7   4   6      112.01      107.24      7.90 o 
  -6   4   6      260.72      244.34     15.83 o 
  -5   4   6      694.55      705.84     24.26 o 
  -4   4   6      297.23      299.57     10.28 o 
  -3   4   6       67.62       75.76      4.86 o 
  -2   4   6      191.93      182.01      4.06 o 
  -1   4   6      268.23      252.08      4.89 o 
   0   4   6     1152.30     1183.43     35.56 o 
   1   4   6        9.94        7.01      1.21 o 
   2   4   6      132.87      102.86      3.95 o 
   3   4   6      108.37       98.98      4.26 o 
   4   4   6       52.19       54.18      3.79 o 
   5   4   6        4.06        4.53      2.53 o 
   6   4   6        5.75       15.94      6.01 o 
   7   4   6       20.80       24.84      6.20 o 
  -8   5   6       12.13        4.56      5.21 o 
  -7   5   6       31.99       35.91      6.37 o 
  -6   5   6       74.01       60.47      6.11 o 
  -5   5   6       90.96       85.23      6.15 o 
  -4   5   6     1484.56     1429.16     39.30 o 
  -3   5   6      443.10      424.43     17.49 o 
  -2   5   6      870.54      918.04     18.25 o 
  -1   5   6      757.69      793.94     13.96 o 
   0   5   6        6.63       12.54      1.81 o 
   1   5   6       53.15       78.91      2.71 o 
   2   5   6     7294.68     7589.90    178.01 o 
   3   5   6      134.30      118.92      4.95 o 
   4   5   6       65.42       70.46      5.58 o 
   5   5   6       57.17       58.32      4.80 o 
   6   5   6        0.03       -2.88      2.88 o 
   7   5   6        4.45       10.08      4.04 o 
  -8   6   6        0.32        2.73      4.73 o 
  -7   6   6        7.28       16.94      5.67 o 
  -6   6   6      449.26      428.34     23.13 o 
  -5   6   6      206.01      201.32      9.56 o 
  -4   6   6        0.00        1.64      1.67 o 
  -3   6   6      373.02      320.49      8.41 o 
  -2   6   6     1989.42     2146.50     37.70 o 
  -1   6   6     1331.04     1494.01     30.73 o 
   0   6   6       39.83       56.57      2.53 o 
   1   6   6      932.10      954.68     19.61 o 
   2   6   6       37.13       30.85      2.49 o 
   3   6   6      126.29      128.56      5.27 o 
   4   6   6       82.43       86.52      5.91 o 
   5   6   6       34.53       30.07      3.48 o 
   6   6   6       15.66       16.76      4.51 o 
   7   6   6        0.61        0.50      3.21 o 
  -8   7   6        0.16        5.75      6.37 o 
  -7   7   6       55.56       60.98      8.36 o 
  -6   7   6       41.43       42.41      6.28 o 
  -5   7   6        2.86       29.17     12.91 o 
  -4   7   6       32.97       33.19      5.40 o 
  -3   7   6      542.10      598.75     21.69 o 
  -2   7   6     1429.15     1416.91     33.70 o 
  -1   7   6      299.63      268.59      6.81 o 
   0   7   6      593.09      649.11     14.22 o 
   1   7   6      368.61      421.58     10.28 o 
   2   7   6      368.54      407.75     11.00 o 
   3   7   6      389.03      405.53     13.07 o 
   4   7   6        2.02        9.19      3.71 o 
   5   7   6       32.73       39.38      4.82 o 
   6   7   6        4.05        5.18      3.13 o 
   7   7   6       68.38       59.17      9.09 o 
  -8   8   6       35.49       62.51     12.57 o 
  -7   8   6        0.78       14.10      6.94 o 
  -6   8   6      273.47      287.17     17.43 o 
  -5   8   6        2.58        0.71      3.11 o 
  -4   8   6       58.35       58.70      6.10 o 
  -3   8   6        6.52        8.72      3.36 o 
  -2   8   6       98.25      108.07      4.00 o 
  -1   8   6     1339.27     1281.64     29.20 o 
   0   8   6     3147.58     3542.49     80.20 o 
   1   8   6      102.29      119.04      4.50 o 
   2   8   6      129.18      108.36      5.48 o 
   3   8   6      337.95      326.44     13.81 o 
   4   8   6       52.49       54.66      4.71 o 
   5   8   6        0.69        5.51      5.28 o 
   6   8   6        2.66        2.19      3.41 o 
   7   8   6       23.31       32.08      9.81 o 
  -7   9   6        0.74        0.77      3.88 o 
  -6   9   6        0.00       -0.37      5.97 o 
  -5   9   6      536.54      512.52     27.59 o 
  -4   9   6       56.26       67.39      6.75 o 
  -3   9   6      304.43      324.56     15.06 o 
  -2   9   6     2079.03     2111.56     56.10 o 
  -1   9   6      392.61      321.40     26.33 o 
   0   9   6      248.22      260.87      7.46 o 
   1   9   6       76.00       71.41      3.57 o 
   2   9   6      239.94      252.66      9.86 o 
   3   9   6        7.47       10.59      2.46 o 
   4   9   6      235.24      205.85      8.39 o 
   5   9   6       42.80       53.54      9.12 o 
   6   9   6        8.22        4.17      4.19 o 
   7   9   6        9.90        9.51      6.07 o 
  -7  10   6       17.43       23.31      8.88 o 
  -6  10   6       25.38       15.81      8.55 o 
  -5  10   6      537.58      526.20     29.34 o 
  -4  10   6       67.60       62.88      6.93 o 
  -3  10   6      369.83      346.60     16.72 o 
  -2  10   6        4.79        7.57      1.92 o 
  -1  10   6      549.19      576.30     13.17 o 
   0  10   6      334.90      374.72     10.86 o 
   1  10   6       17.61       24.48      2.84 o 
   2  10   6       17.78       23.99      2.52 o 
   3  10   6      209.96      186.24      8.35 o 
   4  10   6      206.16      176.31      9.90 o 
   5  10   6       12.13       16.08      5.19 o 
   6  10   6       37.46       30.85      6.27 o 
  -7  11   6        5.76        0.79      4.41 o 
  -6  11   6       25.64       38.41      6.60 o 
  -5  11   6       65.67       66.93      8.06 o 
  -4  11   6      878.47      880.52     40.90 o 
  -3  11   6        0.29        0.44      2.38 o 
  -2  11   6        1.49        0.50      2.67 o 
  -1  11   6      574.13      532.32     16.99 o 
   0  11   6      231.00      269.49      8.90 o 
   1  11   6      562.91      616.58     20.60 o 
   2  11   6      521.26      510.96     16.19 o 
   3  11   6      155.66      147.24      7.32 o 
   4  11   6        2.26        8.94      3.90 o 
   5  11   6       31.93       37.63      6.14 o 
   6  11   6        5.95        1.16      3.29 o 
  -7  12   6       16.76       13.30     11.68 o 
  -6  12   6       29.26       31.38      8.38 o 
  -5  12   6       88.60       77.59      8.75 o 
  -4  12   6      136.54      143.01     12.25 o 
  -3  12   6      675.97      633.73     29.85 o 
  -2  12   6      160.99      142.71      7.03 o 
  -1  12   6       73.24       77.05      5.17 o 
   0  12   6      148.76      167.30      6.84 o 
   1  12   6       37.70       50.21      4.71 o 
   2  12   6       98.81       92.52      5.19 o 
   3  12   6       15.95       15.28      4.20 o 
   4  12   6       56.85       67.63      7.22 o 
   5  12   6        0.21       -0.45      3.39 o 
   6  12   6        0.28       -4.18      4.18 o 
  -6  13   6       77.41       61.28     10.75 o 
  -5  13   6        0.52        1.09      3.13 o 
  -4  13   6       16.86       27.50      5.61 o 
  -3  13   6      362.49      361.55     18.67 o 
  -2  13   6      181.00      188.20      8.46 o 
  -1  13   6      489.80      476.90     18.54 o 
   0  13   6       65.12       64.94      5.83 o 
   1  13   6       60.17       75.06      6.74 o 
   2  13   6        0.02        1.00      1.85 o 
   3  13   6       14.02       24.01      3.58 o 
   4  13   6        8.75        4.45      3.49 o 
   5  13   6       19.99       22.96      7.91 o 
   6  13   6        3.00        2.42      4.54 o 
  -6  14   6       15.04       13.65      5.54 o 
  -5  14   6        0.18       -1.75      3.44 o 
  -4  14   6        0.02        6.00      8.87 o 
  -3  14   6        6.74        7.80      3.80 o 
  -2  14   6      560.28      543.74     21.42 o 
  -1  14   6      408.11      384.29     16.14 o 
   0  14   6      148.70      172.96     13.70 o 
   1  14   6      297.49      295.08     27.33 o 
   2  14   6       12.11       24.93      7.21 o 
   3  14   6       13.10        8.00      4.29 o 
   4  14   6       22.53       20.08      5.67 o 
   5  14   6        8.66       16.29      6.10 o 
  -5  15   6        0.28        2.23      3.75 o 
  -4  15   6        0.59       -0.24      3.76 o 
  -3  15   6      147.55      136.95     12.17 o 
  -2  15   6        0.25        5.44      6.20 o 
  -1  15   6       61.56       55.39      5.59 o 
   0  15   6        5.80       11.44      3.39 o 
   1  15   6       94.09       98.05      7.62 o 
   2  15   6        0.06       -0.68      2.56 o 
   3  15   6       29.61       34.81      5.92 o 
   4  15   6        0.01        5.45      4.13 o 
   5  15   6        4.89       -2.34      4.75 o 
  -5  16   6        5.14        2.58      7.49 o 
  -4  16   6       28.19       40.19      7.22 o 
  -3  16   6        6.43       11.32      4.83 o 
  -2  16   6       11.65       11.81      4.80 o 
  -1  16   6      301.73      293.00     14.35 o 
   0  16   6        1.49        3.00      3.01 o 
   1  16   6        5.18        6.05      3.77 o 
   2  16   6       11.39       15.51      3.91 o 
   3  16   6       21.93       43.52      6.39 o 
   4  16   6        3.61        0.75      3.50 o 
  -4  17   6        8.66       15.13     10.96 o 
  -3  17   6        7.30        3.25      3.81 o 
  -2  17   6        0.19        3.88      3.73 o 
  -1  17   6        4.80        5.21      3.43 o 
   0  17   6       71.83       75.80      7.87 o 
   1  17   6       11.85        9.88      3.84 o 
   2  17   6      104.44      133.44     26.52 o 
   3  17   6        2.98       10.66      4.57 o 
   4  17   6        0.44       -0.78      3.95 o 
  -4  18   6       13.39       28.21      8.85 o 
  -3  18   6       13.92       19.56      7.28 o 
  -2  18   6        0.55        8.43      5.49 o 
  -1  18   6       83.67       95.06     16.36 o 
   0  18   6       52.13       71.74      8.41 o 
   1  18   6        0.19       -0.03      3.21 o 
   2  18   6        1.91        5.94      4.85 o 
   3  18   6        7.63        5.21      4.61 o 
  -2  19   6       18.60       19.18     11.15 o 
  -1  19   6        1.79        1.89      5.11 o 
   0  19   6        7.84        6.69      4.53 o 
   1  19   6        6.44        8.06      5.23 o 
   2  19   6        0.59        3.38      5.18 o 
  -8   1   7        3.33        5.15      5.17 o 
  -7   1   7       40.87       48.06      6.29 o 
  -6   1   7      160.09      148.12     11.29 o 
  -5   1   7      151.01      134.70      6.12 o 
  -4   1   7      898.94      862.95     21.35 o 
  -3   1   7      126.04      129.60      4.52 o 
  -2   1   7      193.98      184.72      4.55 o 
  -1   1   7      231.55      214.29      5.33 o 
   0   1   7      377.12      391.69      6.00 o 
   1   1   7      490.53      440.51     10.91 o 
   2   1   7     1578.26     1571.67     29.57 o 
   3   1   7       54.03       46.88      2.60 o 
   4   1   7       18.96       15.63      3.57 o 
   5   1   7      269.92      266.61     11.04 o 
   6   1   7       12.53       14.10      3.26 o 
   7   1   7        6.75       11.05      3.91 o 
  -8   2   7        0.01        9.41      5.20 o 
  -7   2   7        1.26       13.59      4.73 o 
  -6   2   7       15.86       20.87      6.90 o 
  -5   2   7      164.55      127.39     10.97 o 
  -4   2   7       15.42       21.63      3.03 o 
  -3   2   7      808.28      883.07     19.04 o 
  -2   2   7     1293.29     1319.32     25.26 o 
  -1   2   7     2600.11     2468.88     54.58 o 
   0   2   7      490.11      458.09      6.51 o 
   1   2   7        7.17       14.61      1.15 o 
   2   2   7      328.65      355.80     12.76 o 
   3   2   7      550.86      575.92     14.32 o 
   4   2   7       96.92      111.81      5.25 o 
   5   2   7      109.18      104.02      6.15 o 
   6   2   7       32.94       35.26      4.29 o 
   7   2   7        3.20        7.36      3.80 o 
  -8   3   7       26.20       23.20      8.16 o 
  -7   3   7       30.65       29.97      4.61 o 
  -6   3   7       17.55       25.28      4.13 o 
  -5   3   7      171.12      177.29      9.26 o 
  -4   3   7       52.31       44.63      2.64 o 
  -3   3   7      466.86      483.32     12.37 o 
  -2   3   7        6.41        6.21      1.15 o 
  -1   3   7      167.98      169.56      4.28 o 
   0   3   7      106.19      106.36      2.48 o 
   1   3   7      118.58      145.63      3.15 o 
   2   3   7     3737.71     3947.23     83.25 o 
   3   3   7      394.47      407.01     11.09 o 
   4   3   7       12.74       10.95      2.25 o 
   5   3   7      313.10      300.84     12.94 o 
   6   3   7       10.90        7.65      2.74 o 
   7   3   7        0.23        4.26      3.63 o 
  -8   4   7       46.21       44.75     14.63 o 
  -7   4   7       20.38       31.56      5.84 o 
  -6   4   7       66.87       74.31      7.91 o 
  -5   4   7      710.02      645.52     22.64 o 
  -4   4   7      581.89      580.25     17.68 o 
  -3   4   7     1276.90     1273.43     26.34 o 
  -2   4   7      819.42      901.34     17.57 o 
  -1   4   7      224.32      217.15      4.80 o 
   0   4   7      119.00      120.93      3.38 o 
   1   4   7     7015.31     7124.55    143.52 o 
   2   4   7     7443.18     7593.75    172.03 o 
   3   4   7      367.67      393.27     11.12 o 
   4   4   7      126.76      143.87      6.34 o 
   5   4   7       85.61       79.34      5.55 o 
   6   4   7        7.70        6.57      2.67 o 
   7   4   7       10.30       12.64      4.68 o 
  -8   5   7        3.84       12.57      7.34 o 
  -7   5   7      114.41      109.75      9.83 o 
  -6   5   7       45.90       43.95      7.62 o 
  -5   5   7      100.77       97.19      6.41 o 
  -4   5   7        0.05       -2.04      2.04 o 
  -3   5   7      119.10      126.09      4.07 o 
  -2   5   7      544.03      600.61     11.90 o 
  -1   5   7      198.30      253.46      5.57 o 
   0   5   7      405.79      363.66      8.82 o 
   1   5   7     1108.67     1233.49     24.39 o 
   2   5   7        4.39        6.04      2.88 o 
   3   5   7        0.05        1.80      1.50 o 
   4   5   7        4.46       16.01      6.21 o 
   5   5   7        3.70       18.01      3.96 o 
   6   5   7        1.45        6.62      5.40 o 
   7   5   7       26.36       28.23      6.26 o 
  -8   6   7       27.18       30.72      7.95 o 
  -7   6   7       10.57        7.48      3.97 o 
  -6   6   7       12.86        7.72      4.66 o 
  -5   6   7      966.05      902.79     30.78 o 
  -4   6   7       33.08       41.71      4.35 o 
  -3   6   7       23.36       21.43      1.35 o 
  -2   6   7        8.46       11.92      2.09 o 
  -1   6   7     2742.00     3007.23     59.86 o 
   0   6   7     1832.53     1823.55     58.15 o 
   1   6   7        0.21        1.32      1.78 o 
   2   6   7       34.80       32.33      2.80 o 
   3   6   7      253.58      239.69      8.14 o 
   4   6   7       87.53       98.69      5.22 o 
   5   6   7        4.84        8.39      3.57 o 
   6   6   7       43.55       51.00      5.42 o 
   7   6   7        2.03       -1.55      3.86 o 
  -8   7   7       29.54       12.68      7.95 o 
  -7   7   7       71.72       87.02      9.62 o 
  -6   7   7       43.43       43.65      6.00 o 
  -5   7   7      203.79      209.70     14.12 o 
  -4   7   7      741.86      728.49     29.72 o 
  -3   7   7      193.40      180.35      6.27 o 
  -2   7   7      747.08      815.65     15.67 o 
  -1   7   7      891.54      941.19     23.60 o 
   0   7   7      218.61      250.04      6.92 o 
   1   7   7      121.26      150.58      5.03 o 
   2   7   7       68.45       77.66      3.99 o 
   3   7   7        1.24       -0.65      1.90 o 
   4   7   7       85.34      108.44      6.71 o 
   5   7   7        0.46        8.63      4.65 o 
   6   7   7        5.47        4.95      3.49 o 
   7   7   7       17.38        7.20      5.82 o 
  -7   8   7        2.57       11.27      6.27 o 
  -6   8   7       16.81       24.66      5.93 o 
  -5   8   7       63.97       49.39      7.10 o 
  -4   8   7      180.63      188.37     12.48 o 
  -3   8   7       90.88       96.64      6.63 o 
  -2   8   7        0.70        0.80      1.54 o 
  -1   8   7      283.22      313.82      7.55 o 
   0   8   7      437.32      490.03     12.48 o 
   1   8   7      141.57      140.60      5.11 o 
   2   8   7        0.00        1.95      1.89 o 
   3   8   7       29.43       31.28      3.73 o 
   4   8   7        0.01        5.07      2.35 o 
   5   8   7        4.29       11.88      4.23 o 
   6   8   7       12.74        5.74      4.59 o 
   7   8   7        0.00       -0.99      4.91 o 
  -7   9   7        4.63       12.63      7.63 o 
  -6   9   7        5.67       16.70      6.33 o 
  -5   9   7        0.04       -5.57      5.57 o 
  -4   9   7       80.78       91.80      7.88 o 
  -3   9   7       10.25        7.53      2.84 o 
  -2   9   7        4.17        6.20      2.14 o 
  -1   9   7      126.79      134.29      4.99 o 
   0   9   7        3.54        2.70      1.58 o 
   1   9   7        3.53        7.39      2.87 o 
   2   9   7        4.12        9.44      3.88 o 
   3   9   7      166.61      160.58      8.91 o 
   4   9   7       50.43       58.06      8.15 o 
   5   9   7       79.09       78.83      8.16 o 
   6   9   7        1.08       -1.55      3.50 o 
  -7  10   7       15.39       15.00      7.03 o 
  -6  10   7        0.63       -3.49      3.59 o 
  -5  10   7       27.96       27.12      5.84 o 
  -4  10   7       67.60       78.24     11.67 o 
  -3  10   7      637.96      642.33     27.85 o 
  -2  10   7       24.00       24.77      2.67 o 
  -1  10   7      223.15      251.56      6.90 o 
   0  10   7      473.29      484.30     13.88 o 
   1  10   7        0.20        2.53      2.59 o 
   2  10   7       86.51       93.08      5.94 o 
   3  10   7      348.25      338.15     15.07 o 
   4  10   7      170.26      143.42     11.18 o 
   5  10   7        2.60        2.99      3.81 o 
   6  10   7        0.01       -2.69      4.47 o 
  -7  11   7       87.25       79.98     13.13 o 
  -6  11   7        0.03        0.71      4.51 o 
  -5  11   7       48.05       43.66      6.57 o 
  -4  11   7      102.36       92.10      9.24 o 
  -3  11   7      147.91      135.98      9.49 o 
  -2  11   7      337.50      342.41     12.37 o 
  -1  11   7       70.75       71.30      5.76 o 
   0  11   7        8.86        6.52      3.57 o 
   1  11   7      506.96      524.55     16.19 o 
   2  11   7      363.84      362.56     15.24 o 
   3  11   7        0.92       -2.05      2.05 o 
   4  11   7        0.92       -3.06      3.06 o 
   5  11   7       11.09        9.34      4.56 o 
   6  11   7        3.60       -3.19      5.27 o 
  -7  12   7       21.92       20.11      8.58 o 
  -6  12   7       10.83        7.51      5.84 o 
  -5  12   7       13.50       11.95      7.47 o 
  -4  12   7       62.63       57.55      6.94 o 
  -3  12   7       46.22       37.51      6.16 o 
  -2  12   7       63.23       60.33      4.15 o 
  -1  12   7        8.50        5.59      2.46 o 
   0  12   7        2.77        4.67      2.05 o 
   1  12   7       22.27       30.72      6.63 o 
   2  12   7        7.14        9.50      2.66 o 
   3  12   7       19.47       17.83      4.12 o 
   4  12   7        2.11        2.10      3.05 o 
   5  12   7       18.98       21.79      5.67 o 
   6  12   7        3.09        2.37      4.53 o 
  -6  13   7        2.35        3.78      4.35 o 
  -5  13   7        1.35       -0.42      4.09 o 
  -4  13   7        3.95       12.88      5.02 o 
  -3  13   7       39.63       33.44      5.33 o 
  -2  13   7        2.05        1.69      1.90 o 
  -1  13   7        6.83       12.51      3.49 o 
   0  13   7        0.31       -0.45      1.75 o 
   1  13   7      162.89      183.34     20.14 o 
   2  13   7       48.06       50.47      4.38 o 
   3  13   7      134.26      120.28      8.85 o 
   4  13   7       16.72       18.56      4.60 o 
   5  13   7        4.81        1.77      3.96 o 
  -6  14   7       23.30       28.52      7.51 o 
  -5  14   7        1.18        2.67      3.67 o 
  -4  14   7        2.75        7.27      4.11 o 
  -3  14   7        2.27        1.55      2.97 o 
  -2  14   7       66.97       60.57      5.33 o 
  -1  14   7      712.85      650.70     25.07 o 
   0  14   7      201.46      201.17     15.36 o 
   1  14   7       48.51       53.60      5.77 o 
   2  14   7       13.59       17.89      4.81 o 
   3  14   7        0.01       -1.76      3.08 o 
   4  14   7        0.15       -3.97      3.97 o 
   5  14   7        0.17        9.76     10.09 o 
  -5  15   7       69.31       57.44      8.56 o 
  -4  15   7        0.11       -5.14      5.14 o 
  -3  15   7        1.59       20.67      8.85 o 
  -2  15   7      190.00      178.86     12.76 o 
  -1  15   7       64.07       66.25      6.15 o 
   0  15   7        0.00        0.42      2.47 o 
   1  15   7        9.61        5.92      2.63 o 
   2  15   7       81.20       95.80      7.72 o 
   3  15   7        4.11        1.52      3.53 o 
   4  15   7       22.92       19.48      5.49 o 
  -5  16   7        1.70        7.76      6.65 o 
  -4  16   7       81.62       77.30     10.26 o 
  -3  16   7        1.96        6.61      4.75 o 
  -2  16   7       68.38       65.67      8.06 o 
  -1  16   7       60.21       54.66      5.85 o 
   0  16   7        4.56        3.72      3.20 o 
   1  16   7       13.07       21.29      6.17 o 
   2  16   7      113.51      112.99      9.08 o 
   3  16   7        7.02        2.31      3.91 o 
   4  16   7       22.48       27.32      6.13 o 
  -4  17   7       18.51       12.65      6.55 o 
  -3  17   7        3.58       -1.52      3.24 o 
  -2  17   7        6.63        8.00      5.23 o 
  -1  17   7       27.47       35.95      6.64 o 
   0  17   7        7.27        6.17      3.72 o 
   1  17   7      169.93      167.71     12.99 o 
   2  17   7        2.36        1.19      4.35 o 
   3  17   7       99.62      100.07     10.96 o 
  -3  18   7       12.61       21.25      6.97 o 
  -2  18   7        4.37        5.50      5.34 o 
  -1  18   7       48.70       54.29     11.28 o 
   0  18   7      119.62      109.04     10.23 o 
   1  18   7        0.27        1.62      3.35 o 
   2  18   7        4.35        1.09      5.24 o 
   3  18   7        5.26        4.38      5.34 o 
  -2  19   7        0.98       -3.64      4.90 o 
  -1  19   7       34.47       31.61      9.93 o 
   0  19   7        0.23        0.16      3.64 o 
   1  19   7        4.04        2.42      4.11 o 
  -8   0   8        5.46        0.19      5.46 o 
  -7   0   8       91.26       74.16     13.05 o 
  -6   0   8        0.47        1.87      2.55 o 
  -5   0   8       14.89       14.26      3.36 o 
  -4   0   8     1178.76     1301.00     46.92 o 
  -3   0   8      288.05      319.41     12.40 o 
  -2   0   8       34.13       32.39      2.71 o 
  -1   0   8       24.21       18.94      1.56 o 
   0   0   8     1937.52     1757.86     45.85 o 
   1   0   8       51.40       58.41      9.64 o 
   2   0   8        1.09        3.87      1.08 o 
   3   0   8      128.42      109.61      5.27 o 
   4   0   8        3.46       -2.55      2.55 o 
   5   0   8       22.21       24.67      5.19 o 
   6   0   8       48.25       44.05      7.15 o 
   7   0   8        8.87        4.41     11.15 o 
  -8   1   8       73.01       67.54      9.69 o 
  -7   1   8       25.94       23.06      4.92 o 
  -6   1   8      467.28      427.71     18.19 o 
  -5   1   8      466.38      453.88     14.05 o 
  -4   1   8        5.51        3.03      1.63 o 
  -3   1   8     1615.40     1873.28     45.28 o 
  -2   1   8       28.45       28.41      1.89 o 
  -1   1   8     3167.08     3087.19     60.95 o 
   0   1   8       12.22       13.71      1.06 o 
   1   1   8      229.24      212.10      7.11 o 
   2   1   8      444.69      440.75     11.95 o 
   3   1   8      154.08      170.60      5.41 o 
   4   1   8      255.45      248.60      9.02 o 
   5   1   8       62.91       62.45      4.87 o 
   6   1   8        0.42       -1.93      2.27 o 
   7   1   8        2.65        5.16      5.48 o 
  -8   2   8        0.00        7.34      5.62 o 
  -7   2   8        0.04        5.69      3.94 o 
  -6   2   8       45.55       44.52      5.02 o 
  -5   2   8      548.52      479.26     25.05 o 
  -4   2   8      162.10      163.57      5.85 o 
  -3   2   8        4.80        1.74      1.30 o 
  -2   2   8     3538.75     3911.25     82.84 o 
  -1   2   8      556.87      492.22      9.90 o 
   0   2   8      725.67      704.08     10.43 o 
   1   2   8     1810.65     1656.51     78.55 o 
   2   2   8     2397.46     2436.92     46.82 o 
   3   2   8        0.57       -0.89      1.09 o 
   4   2   8       36.51       37.45      4.58 o 
   5   2   8       77.68       75.58      5.27 o 
   6   2   8       16.18       16.22      3.82 o 
   7   2   8        0.80        0.27      4.83 o 
  -8   3   8        0.83        0.05      3.82 o 
  -7   3   8       75.93       68.03      6.64 o 
  -6   3   8       88.24       74.35      6.54 o 
  -5   3   8       22.90       36.75      4.61 o 
  -4   3   8       28.03       29.67      4.33 o 
  -3   3   8     2096.98     2208.21     49.58 o 
  -2   3   8     2411.88     2602.96     53.14 o 
  -1   3   8     1859.68     1802.31     90.25 o 
   0   3   8     4099.09     3917.22     69.22 o 
   1   3   8      468.71      482.54     11.36 o 
   2   3   8      951.17     1083.58     22.36 o 
   3   3   8      526.73      537.71     13.76 o 
   4   3   8      251.58      267.45      9.58 o 
   5   3   8       26.74       33.22      3.61 o 
   6   3   8       11.60       10.56      2.99 o 
   7   3   8       24.81       17.20      6.74 o 
  -8   4   8       13.58       22.85     14.29 o 
  -7   4   8        1.18        4.25      3.50 o 
  -6   4   8        7.41       14.26      4.55 o 
  -5   4   8      571.14      517.82     19.06 o 
  -4   4   8       59.28       56.38      2.83 o 
  -3   4   8       93.74       70.94      3.03 o 
  -2   4   8     1135.79     1367.47     28.08 o 
  -1   4   8     2961.19     3071.59     67.55 o 
   0   4   8      123.81      118.02      3.30 o 
   1   4   8       10.59       18.81      1.51 o 
   2   4   8      159.67      153.82      6.29 o 
   3   4   8       17.52       15.08      2.07 o 
   4   4   8        1.12        0.81      1.67 o 
   5   4   8       11.49        8.37      3.67 o 
   6   4   8        0.36        2.87      2.31 o 
   7   4   8        1.50       12.51      5.72 o 
  -8   5   8       28.93       30.90      8.25 o 
  -7   5   8       30.34       29.25      5.75 o 
  -6   5   8        0.01        6.59     10.92 o 
  -5   5   8      201.92      169.39      9.13 o 
  -4   5   8       48.30       47.20      3.51 o 
  -3   5   8        0.03       -1.39      1.44 o 
  -2   5   8      473.34      452.35      9.59 o 
  -1   5   8      101.66      129.97      3.81 o 
   0   5   8        0.94        8.56      1.73 o 
   1   5   8      418.38      434.58     13.75 o 
   2   5   8      278.16      301.00      8.32 o 
   3   5   8       65.68       70.91      3.99 o 
   4   5   8       22.61       20.92      2.96 o 
   5   5   8       18.13       33.32      3.82 o 
   6   5   8        0.61        6.82      4.05 o 
   7   5   8        1.52        5.08      5.17 o 
  -8   6   8        5.20       11.56      7.55 o 
  -7   6   8       11.99       17.75      5.80 o 
  -6   6   8      177.45      162.80     11.24 o 
  -5   6   8      219.68      183.79      9.28 o 
  -4   6   8      266.80      235.60      9.12 o 
  -3   6   8      108.35      119.19      3.87 o 
  -2   6   8      931.38      922.09     19.19 o 
  -1   6   8     1021.85     1131.65     23.41 o 
   0   6   8      451.97      526.18     13.72 o 
   1   6   8        5.16        1.54      1.05 o 
   2   6   8      521.49      525.70     13.61 o 
   3   6   8      135.19      138.70      5.94 o 
   4   6   8       13.96       19.32      2.90 o 
   5   6   8      169.01      179.63     10.14 o 
   6   6   8        1.66        9.88      5.43 o 
   7   6   8        4.40       -0.32      5.84 o 
  -8   7   8        3.82       -1.79      6.08 o 
  -7   7   8        2.25        3.04      4.66 o 
  -6   7   8       37.53       34.08      5.52 o 
  -5   7   8      186.37      168.97     11.73 o 
  -4   7   8      166.95      181.75     10.56 o 
  -3   7   8        8.13        9.87      2.49 o 
  -2   7   8       69.70       68.02      2.57 o 
  -1   7   8       12.38       17.23      1.68 o 
   0   7   8        9.69       10.37      2.36 o 
   1   7   8        8.29        9.74      1.55 o 
   2   7   8        0.01        1.57      1.50 o 
   3   7   8      143.69      133.86      5.79 o 
   4   7   8       26.16       22.44      3.04 o 
   5   7   8       45.08       41.45      5.49 o 
   6   7   8        2.77        1.64      2.70 o 
   7   7   8        1.94        3.76      4.29 o 
  -7   8   8       23.34       21.03      9.32 o 
  -6   8   8       65.85       74.62      8.81 o 
  -5   8   8      676.16      702.26     33.32 o 
  -4   8   8       78.24       66.20      7.28 o 
  -3   8   8       74.80       54.52      3.93 o 
  -2   8   8      545.46      492.05     11.40 o 
  -1   8   8      248.03      231.74      6.43 o 
   0   8   8      123.79      137.40      5.18 o 
   1   8   8       73.24       80.76      3.81 o 
   2   8   8        1.17        4.13      2.13 o 
   3   8   8      446.66      436.18     14.22 o 
   4   8   8        8.96        7.60      2.54 o 
   5   8   8        0.33       18.53      7.11 o 
   6   8   8        0.12        5.14      5.30 o 
   7   8   8        0.08        5.60     10.69 o 
  -7   9   8       24.72       28.16      6.07 o 
  -6   9   8        4.10        1.94      3.63 o 
  -5   9   8       21.77       38.50      6.74 o 
  -4   9   8      148.49      152.55     10.69 o 
  -3   9   8      138.87      130.56      8.43 o 
  -2   9   8     1005.25      966.53     27.88 o 
  -1   9   8      372.47      399.61     11.25 o 
   0   9   8        4.37        7.30      1.82 o 
   1   9   8       15.17       27.40      3.31 o 
   2   9   8       86.76       72.85      4.47 o 
   3   9   8      174.92      158.89      7.33 o 
   4   9   8       72.92       82.39      6.38 o 
   5   9   8      141.77      131.41      9.03 o 
   6   9   8       10.99       13.13      4.90 o 
  -7  10   8       21.02       13.18      7.10 o 
  -6  10   8        7.98        4.38      4.18 o 
  -5  10   8      372.75      372.32     22.17 o 
  -4  10   8      319.58      308.25     18.24 o 
  -3  10   8       61.30       64.39      6.97 o 
  -2  10   8      142.12      135.78      6.70 o 
  -1  10   8      396.86      406.59     10.94 o 
   0  10   8      501.94      480.29     14.16 o 
   1  10   8      121.90      134.73      5.97 o 
   2  10   8        0.22        4.89      3.54 o 
   3  10   8      209.20      181.45      9.58 o 
   4  10   8       10.89       12.30      4.60 o 
   5  10   8        6.34        6.08      3.97 o 
   6  10   8        2.43       -2.42      5.12 o 
  -7  11   8       60.10       68.88     12.20 o 
  -6  11   8       17.53       37.28     15.21 o 
  -5  11   8       42.03       52.67      7.73 o 
  -4  11   8       59.55       54.88      7.16 o 
  -3  11   8       37.67       26.62      4.47 o 
  -2  11   8      290.52      289.33     11.61 o 
  -1  11   8      203.05      211.22      7.38 o 
   0  11   8        0.01       -0.32      1.71 o 
   1  11   8      105.98      105.00      7.50 o 
   2  11   8      507.57      457.63     23.32 o 
   3  11   8       42.83       37.09      4.23 o 
   4  11   8       11.63       23.67      4.96 o 
   5  11   8        3.40       -0.68      3.33 o 
   6  11   8        9.75        2.36      4.13 o 
  -6  12   8       30.84       19.43      6.48 o 
  -5  12   8      313.47      318.03     19.85 o 
  -4  12   8        7.29       13.56      8.10 o 
  -3  12   8      245.43      271.69     15.88 o 
  -2  12   8       12.26       16.47      2.86 o 
  -1  12   8      286.13      276.53     11.91 o 
   0  12   8       45.60       44.31      3.54 o 
   1  12   8      762.50      809.45     63.38 o 
   2  12   8        1.05        6.03      5.78 o 
   3  12   8        2.29       -0.48      1.73 o 
   4  12   8        1.51        1.13      3.01 o 
   5  12   8        3.19       14.45      8.13 o 
  -6  13   8       49.22       55.01      9.15 o 
  -5  13   8        4.81        3.99      4.67 o 
  -4  13   8       22.23       32.19      6.30 o 
  -3  13   8        4.92        2.90      3.13 o 
  -2  13   8       26.44       29.53      3.62 o 
  -1  13   8       13.75       25.07      3.58 o 
   0  13   8      265.18      248.42     23.27 o 
   1  13   8        9.18        5.07      3.51 o 
   2  13   8      113.24      103.65      5.87 o 
   3  13   8      235.59      237.20     12.77 o 
   4  13   8        6.39       17.10      4.74 o 
   5  13   8       19.78       21.12      7.39 o 
  -6  14   8        4.30        9.59      5.50 o 
  -5  14   8       40.75       46.48      9.48 o 
  -4  14   8       15.62       25.02      7.32 o 
  -3  14   8       14.84       22.38      5.36 o 
  -2  14   8        0.01       -0.50      2.67 o 
  -1  14   8       45.12       54.12      5.56 o 
   0  14   8       90.79       93.70      7.77 o 
   1  14   8       16.92       17.36      4.79 o 
   2  14   8       17.58       16.35      3.52 o 
   3  14   8       28.62       29.55      5.43 o 
   4  14   8       16.36       15.82      4.82 o 
   5  14   8        8.81       -1.04      3.94 o 
  -5  15   8        1.65       -0.88      3.46 o 
  -4  15   8        2.32        6.47      4.30 o 
  -3  15   8       16.75       11.23      4.98 o 
  -2  15   8       59.55       56.87      7.26 o 
  -1  15   8      161.77      168.97     10.28 o 
   0  15   8       46.41       50.52      6.49 o 
   1  15   8        0.05       -1.57      2.41 o 
   2  15   8        9.28       14.50      3.80 o 
   3  15   8       38.59       43.00      6.65 o 
   4  15   8       10.95       16.99      6.88 o 
  -5  16   8       31.31       36.64      9.26 o 
  -4  16   8       18.12       30.97      6.73 o 
  -3  16   8       47.63       54.75     10.93 o 
  -2  16   8        7.58        2.47      5.33 o 
  -1  16   8       94.10       82.96      7.35 o 
   0  16   8       84.49       77.63      6.73 o 
   1  16   8        2.27        3.36      3.33 o 
   2  16   8       15.80       18.77      4.69 o 
   3  16   8        1.52        8.66      7.36 o 
   4  16   8        2.19       15.75     14.66 o 
  -4  17   8       88.78       92.36     12.54 o 
  -3  17   8        0.39       -4.10      4.10 o 
  -2  17   8        0.49        0.01      2.91 o 
  -1  17   8       73.90       73.83      8.64 o 
   0  17   8       35.22       36.24      5.81 o 
   1  17   8       11.47       10.55      5.06 o 
   2  17   8        2.99        6.09      4.89 o 
   3  17   8       20.76       17.84      5.84 o 
  -3  18   8       34.25       31.13      7.25 o 
  -2  18   8        0.52        9.71      5.47 o 
  -1  18   8       20.57       16.10      6.94 o 
   0  18   8       13.79       20.37      6.27 o 
   1  18   8       31.49       34.56      5.82 o 
   2  18   8        3.66        8.08      5.96 o 
  -2  19   8        1.39        2.48      4.78 o 
  -1  19   8       58.73       61.43     13.34 o 
   0  19   8       51.63       44.78      8.91 o 
   1  19   8       16.79       10.15      5.97 o 
  -8   1   9        3.56        3.33      4.60 o 
  -7   1   9        3.08        2.83      3.54 o 
  -6   1   9        1.73        5.43      2.78 o 
  -5   1   9      140.61      141.62      6.14 o 
  -4   1   9       11.69       12.67      2.28 o 
  -3   1   9       56.06       59.36      3.20 o 
  -2   1   9     1493.63     1555.60     42.83 o 
  -1   1   9      301.95      282.03     10.63 o 
   0   1   9        0.00       -0.57      0.87 o 
   1   1   9      598.25      603.93     18.55 o 
   2   1   9      111.20      108.03      4.53 o 
   3   1   9        1.22        4.02      1.34 o 
   4   1   9       36.48       40.57      3.16 o 
   5   1   9       10.96       12.62      2.50 o 
   6   1   9        3.72        4.14      2.51 o 
   7   1   9        2.95       10.78      5.83 o 
  -8   2   9        8.60       17.52      8.08 o 
  -7   2   9      237.16      228.30     16.52 o 
  -6   2   9      130.23      125.56      8.28 o 
  -5   2   9      460.63      407.63     14.50 o 
  -4   2   9      102.95      119.46      5.01 o 
  -3   2   9      109.03      140.97      5.10 o 
  -2   2   9      998.17     1066.47     24.73 o 
  -1   2   9       31.43       26.86      1.34 o 
   0   2   9      674.65      621.36      9.56 o 
   1   2   9      458.47      437.29     13.73 o 
   2   2   9      719.59      732.16     13.68 o 
   3   2   9       70.84       60.66      2.78 o 
   4   2   9      132.41      112.34      5.02 o 
   5   2   9       73.93       64.08      4.94 o 
   6   2   9       18.81        9.60      3.06 o 
   7   2   9       27.29       27.05      8.10 o 
  -8   3   9        9.99       10.97      5.81 o 
  -7   3   9        2.69        1.75      2.73 o 
  -6   3   9       88.70       83.00      7.34 o 
  -5   3   9      883.32      911.64     33.03 o 
  -4   3   9      451.32      380.09     20.48 o 
  -3   3   9       69.67       61.12      3.36 o 
  -2   3   9     1310.39     1481.42     31.21 o 
  -1   3   9       12.70       26.12      3.17 o 
   0   3   9      111.57      106.67      2.69 o 
   1   3   9      103.18       93.54      4.49 o 
   2   3   9       11.67        9.26      1.29 o 
   3   3   9        0.42        4.67      2.58 o 
   4   3   9       37.46       41.27      4.85 o 
   5   3   9        1.62        1.75      1.98 o 
   6   3   9        0.41        1.01      2.62 o 
   7   3   9        9.45       -2.91      4.86 o 
  -8   4   9        1.15        5.80      5.74 o 
  -7   4   9       47.10       45.80      6.90 o 
  -6   4   9      483.32      467.34     24.25 o 
  -5   4   9       58.61       37.78      4.36 o 
  -4   4   9        1.92        1.49      2.47 o 
  -3   4   9      259.41      264.61     11.02 o 
  -2   4   9       90.36       78.07      3.16 o 
  -1   4   9      755.53      826.34     19.64 o 
   0   4   9     1288.45     1207.83     22.50 o 
   1   4   9     1190.66     1355.46    108.44 o 
   2   4   9      509.83      514.73     12.09 o 
   3   4   9       10.18       16.70      2.16 o 
   4   4   9      230.78      225.99     10.46 o 
   5   4   9        7.75       10.48      3.01 o 
   6   4   9        9.45        5.98      3.23 o 
   7   4   9        3.89        6.27      5.60 o 
  -8   5   9        1.19        6.49      6.02 o 
  -7   5   9        0.13       -3.76      3.76 o 
  -6   5   9       51.86       48.11      5.50 o 
  -5   5   9      854.00      749.20     27.28 o 
  -4   5   9      333.07      341.96     12.80 o 
  -3   5   9      162.61      172.33      5.47 o 
  -2   5   9       37.05       25.53      1.94 o 
  -1   5   9      307.64      297.03      8.03 o 
   0   5   9      126.54      125.09      3.86 o 
   1   5   9      491.86      458.68     10.37 o 
   2   5   9      128.27      140.41      5.33 o 
   3   5   9      258.55      255.64      8.45 o 
   4   5   9      360.38      362.40     13.18 o 
   5   5   9       10.94        8.18      2.62 o 
   6   5   9        0.00        3.07      3.05 o 
   7   5   9       10.42       10.83      6.64 o 
  -8   6   9        0.00        3.38      5.97 o 
  -7   6   9       85.83       78.70      9.27 o 
  -6   6   9       90.73       80.26      9.36 o 
  -5   6   9      117.13      130.74     10.09 o 
  -4   6   9      549.26      518.34     22.68 o 
  -3   6   9      942.57      944.32     21.89 o 
  -2   6   9      622.32      605.60     13.95 o 
  -1   6   9      237.11      300.29      7.53 o 
   0   6   9      357.76      347.93      8.42 o 
   1   6   9      135.30      164.44      4.96 o 
   2   6   9      110.31      118.02      4.65 o 
   3   6   9      861.82      863.73     25.05 o 
   4   6   9      108.58      115.47      6.37 o 
   5   6   9       56.76       60.07      5.11 o 
   6   6   9        6.09        6.35      3.79 o 
   7   6   9        2.92        2.52      5.44 o 
  -8   7   9        3.29       14.52      8.40 o 
  -7   7   9        5.50        4.00      4.65 o 
  -6   7   9        0.34        3.33      3.62 o 
  -5   7   9       36.40       44.32      6.81 o 
  -4   7   9       59.96       67.23      6.51 o 
  -3   7   9       12.45       14.07      1.99 o 
  -2   7   9        9.57       10.76      2.02 o 
  -1   7   9      121.13      130.76      4.19 o 
   0   7   9       56.96       50.55      3.83 o 
   1   7   9      134.78      165.06     13.39 o 
   2   7   9      102.24      102.64      4.59 o 
   3   7   9      152.12      123.57      6.91 o 
   4   7   9      412.02      403.91     15.53 o 
   5   7   9        3.36        9.08      4.88 o 
   6   7   9        0.19        3.43      3.39 o 
  -7   8   9       23.78       24.60     11.60 o 
  -6   8   9       33.32       44.01      7.98 o 
  -5   8   9      121.50      111.05     10.47 o 
  -4   8   9      284.30      258.08     15.49 o 
  -3   8   9        0.66        4.46      3.96 o 
  -2   8   9       78.45       69.82      3.25 o 
  -1   8   9      101.95      104.37      4.03 o 
   0   8   9       18.66       14.48      2.10 o 
   1   8   9       27.90       32.54      2.85 o 
   2   8   9       10.13        8.26      2.05 o 
   3   8   9        0.71        6.94      3.20 o 
   4   8   9       32.99       34.06      3.98 o 
   5   8   9      136.84      130.63      8.94 o 
   6   8   9        1.29        1.00      3.89 o 
  -7   9   9        9.05       10.41      5.88 o 
  -6   9   9        6.13        4.18      4.03 o 
  -5   9   9       81.98       86.08      8.99 o 
  -4   9   9      237.91      217.12     13.74 o 
  -3   9   9      101.22       99.84      8.04 o 
  -2   9   9       97.17       92.68      5.96 o 
  -1   9   9      130.39      139.25      5.24 o 
   0   9   9     1183.12     1242.74     32.83 o 
   1   9   9      128.82      137.94     11.32 o 
   2   9   9       37.37       41.37      3.58 o 
   3   9   9      160.44      148.50      7.26 o 
   4   9   9        7.26       17.28      5.57 o 
   5   9   9       38.91       43.90      5.65 o 
   6   9   9       13.01       13.09      5.81 o 
  -7  10   9        2.54        2.68      4.23 o 
  -6  10   9        9.56        6.52      7.21 o 
  -5  10   9       63.96       57.99      8.37 o 
  -4  10   9      120.25      102.39     10.35 o 
  -3  10   9      118.44      119.74      9.80 o 
  -2  10   9      677.14      660.22     22.21 o 
  -1  10   9      190.76      206.23      6.82 o 
   0  10   9      302.18      304.37     10.66 o 
   1  10   9      167.54      188.69     11.21 o 
   2  10   9      183.00      177.11      7.67 o 
   3  10   9       31.14       33.18      3.59 o 
   4  10   9        0.01       12.78      3.88 o 
   5  10   9        8.26       10.20      6.44 o 
   6  10   9       13.51       20.89      9.92 o 
  -7  11   9        1.02       20.75     12.90 o 
  -6  11   9        0.03       -3.06      4.42 o 
  -5  11   9        9.04       26.71     13.70 o 
  -4  11   9       95.37       91.11      9.13 o 
  -3  11   9        1.53        7.80      3.65 o 
  -2  11   9       43.45       49.06      3.82 o 
  -1  11   9      331.12      326.46     10.13 o 
   0  11   9      300.07      297.13     10.10 o 
   1  11   9        7.71        5.67      3.41 o 
   2  11   9      277.78      271.20     11.34 o 
   3  11   9        2.96        2.61      2.03 o 
   4  11   9       50.42       45.19      6.38 o 
   5  11   9        1.51        3.94      4.19 o 
   6  11   9        5.04       25.93     18.35 o 
  -6  12   9        0.64       15.84     23.93 o 
  -5  12   9       27.75       21.83      5.71 o 
  -4  12   9       48.96       46.57      6.47 o 
  -3  12   9       66.58       67.96      8.45 o 
  -2  12   9       49.76       43.28      4.17 o 
  -1  12   9       25.01       22.93      4.06 o 
   0  12   9      134.02      131.84     11.01 o 
   1  12   9       25.17       17.00      3.32 o 
   2  12   9      238.83      245.15     10.84 o 
   3  12   9        1.70        8.00      6.03 o 
   4  12   9        0.59        6.07      4.49 o 
   5  12   9        0.33       -4.72      4.81 o 
  -6  13   9        1.59       15.52      6.67 o 
  -5  13   9        2.24        4.52      4.38 o 
  -4  13   9        0.00        8.33      4.46 o 
  -3  13   9       23.38       17.35      4.65 o 
  -2  13   9       23.70       16.75      3.85 o 
  -1  13   9        9.25       13.46      3.40 o 
   0  13   9        8.40       12.32      3.46 o 
   1  13   9       40.05       40.78      5.80 o 
   2  13   9       24.22       31.92      3.60 o 
   3  13   9        5.88        2.73      2.81 o 
   4  13   9       33.68       30.71      5.95 o 
   5  13   9       11.83       13.24      8.16 o 
  -6  14   9        3.61        6.82      5.13 o 
  -5  14   9        0.02        4.77      5.61 o 
  -4  14   9        5.40        5.38      4.72 o 
  -3  14   9        1.69       -1.10      3.14 o 
  -2  14   9       10.90       19.91      4.81 o 
  -1  14   9        0.03        8.05      4.44 o 
   0  14   9      235.53      273.53     40.67 o 
   1  14   9      131.07      135.92      7.71 o 
   2  14   9       50.52       41.31      4.94 o 
   3  14   9        1.39        3.63      3.65 o 
   4  14   9        7.84       11.57      5.30 o 
   5  14   9        0.67        2.17      4.88 o 
  -5  15   9        2.31        8.14      5.18 o 
  -4  15   9        2.33       14.89      7.11 o 
  -3  15   9       14.70       20.65      5.92 o 
  -2  15   9        0.06        0.13      2.77 o 
  -1  15   9       36.15       42.21      5.16 o 
   0  15   9        3.49        3.39      2.92 o 
   1  15   9       43.25       47.28      4.88 o 
   2  15   9       36.21       27.48      4.51 o 
   3  15   9       42.38       44.81      6.90 o 
   4  15   9        4.37        6.07      5.21 o 
  -5  16   9        0.25        1.16      5.19 o 
  -4  16   9        1.26        5.42      4.61 o 
  -3  16   9        6.92        3.29      3.77 o 
  -2  16   9        0.34       -0.92      2.92 o 
  -1  16   9      177.33      175.15     11.58 o 
   0  16   9       57.34       52.49      6.28 o 
   1  16   9        3.89       12.43      4.46 o 
   2  16   9        8.67        3.80      3.52 o 
   3  16   9        7.93        7.23      4.54 o 
  -4  17   9        3.78       -0.13      4.79 o 
  -3  17   9        2.66        2.47      3.99 o 
  -2  17   9      133.70      126.59     12.03 o 
  -1  17   9       25.28       30.73      8.01 o 
   0  17   9       23.65       26.69      5.36 o 
   1  17   9       42.75       35.34      6.04 o 
   2  17   9        0.02        7.83      6.88 o 
   3  17   9        2.78        7.94     11.61 o 
  -3  18   9        6.18       11.04      5.15 o 
  -2  18   9        8.52        8.60      4.71 o 
  -1  18   9       25.60       22.41      8.12 o 
   0  18   9        0.03       -0.98      3.49 o 
   1  18   9        0.00        0.75      3.05 o 
   2  18   9        7.60        3.74      4.38 o 
  -1  19   9        2.81        6.20      6.51 o 
   0  19   9        0.61        1.86      6.16 o 
  -8   0  10        4.88        2.52      5.58 o 
  -7   0  10        8.53        5.82      5.75 o 
  -6   0  10       23.38       26.86      4.22 o 
  -5   0  10      591.23      579.35     26.03 o 
  -4   0  10      925.22      941.90     37.89 o 
  -3   0  10      175.32      166.09      8.46 o 
  -2   0  10      946.17     1034.36     32.22 o 
  -1   0  10      256.31      214.20      6.51 o 
   0   0  10       96.34       92.77      5.95 o 
   1   0  10       18.07       14.94      3.68 o 
   2   0  10        4.68        2.48      0.86 o 
   3   0  10       17.38       15.55      2.85 o 
   4   0  10        1.64        2.83      2.02 o 
   5   0  10       12.37        7.04      5.44 o 
   6   0  10       31.69       43.10     10.91 o 
   7   0  10       10.58       -0.23      7.43 o 
  -8   1  10        1.10       -5.99      5.99 o 
  -7   1  10        0.96        0.49      3.32 o 
  -6   1  10       13.84       15.80      4.02 o 
  -5   1  10        6.74       21.56      4.25 o 
  -4   1  10        0.84        8.01      2.70 o 
  -3   1  10      476.37      504.62     14.06 o 
  -2   1  10      236.01      254.87      8.75 o 
  -1   1  10     1498.83     1527.52     30.51 o 
   0   1  10       74.89       62.52      3.77 o 
   1   1  10      365.41      366.80     12.74 o 
   2   1  10       19.88       23.62      3.31 o 
   3   1  10       40.23       31.95      3.41 o 
   4   1  10        0.09        3.30      2.13 o 
   5   1  10       69.16       75.94      5.06 o 
   6   1  10        4.96        7.75      4.58 o 
   7   1  10        0.04       -5.21      5.21 o 
  -8   2  10       38.46       40.08     10.58 o 
  -7   2  10       77.04       97.89     10.40 o 
  -6   2  10       26.14       21.10      4.94 o 
  -5   2  10      880.63      866.12     26.79 o 
  -4   2  10      209.46      232.87      8.61 o 
  -3   2  10      281.97      292.90      8.73 o 
  -2   2  10        2.88        5.98      1.80 o 
  -1   2  10        8.99       15.80      1.82 o 
   0   2  10      192.73      180.02      7.67 o 
   1   2  10      100.42       73.75      4.96 o 
   2   2  10       40.85       44.21      2.96 o 
   3   2  10       11.33       12.72      1.82 o 
   4   2  10      157.72      154.17      6.13 o 
   5   2  10       14.76       17.08      2.67 o 
   6   2  10       11.82       26.60      7.48 o 
   7   2  10        0.08       -4.96      5.19 o 
  -8   3  10        7.80        1.15      4.60 o 
  -7   3  10       30.93       39.24      5.38 o 
  -6   3  10      614.05      608.43     26.22 o 
  -5   3  10        4.52        1.76      2.48 o 
  -4   3  10      506.03      496.27     14.08 o 
  -3   3  10      387.12      351.40     10.00 o 
  -2   3  10      468.61      467.77     11.46 o 
  -1   3  10      557.32      528.90     12.10 o 
   0   3  10      934.69      937.25     25.02 o 
   1   3  10      716.34      643.22     27.84 o 
   2   3  10       20.05       13.21      2.95 o 
   3   3  10       15.51        9.87      1.50 o 
   4   3  10        6.75        5.13      1.77 o 
   5   3  10        4.18        4.40      2.11 o 
   6   3  10       11.45        8.97      4.25 o 
   7   3  10        0.00        5.69      5.29 o 
  -8   4  10       22.51       24.32      8.34 o 
  -7   4  10      102.96       99.70     10.03 o 
  -6   4  10       14.89       15.28      5.09 o 
  -5   4  10      945.08      947.70     41.29 o 
  -4   4  10      138.85      139.50      6.84 o 
  -3   4  10       13.29       14.46      1.89 o 
  -2   4  10      502.93      570.62     13.70 o 
  -1   4  10       83.61       71.33      3.03 o 
   0   4  10      180.26      161.61      4.11 o 
   1   4  10       97.10       81.14      5.59 o 
   2   4  10       13.74       15.23      4.05 o 
   3   4  10       56.31       48.24      3.02 o 
   4   4  10       88.98       76.52      4.52 o 
   5   4  10        0.26        3.69      2.46 o 
   6   4  10        2.95        5.35      3.95 o 
   7   4  10        9.22        4.10      5.23 o 
  -8   5  10       62.67       53.65     13.06 o 
  -7   5  10       54.18       64.61      7.53 o 
  -6   5  10       70.43       62.76      8.38 o 
  -5   5  10     1102.70     1012.44     35.26 o 
  -4   5  10      253.63      222.67      7.67 o 
  -3   5  10      121.85      118.89      4.79 o 
  -2   5  10       48.24       40.90      2.53 o 
  -1   5  10      413.02      426.45     11.98 o 
   0   5  10      167.16      179.65      5.26 o 
   1   5  10       28.78       25.97      3.30 o 
   2   5  10      854.74      847.77     24.97 o 
   3   5  10     1093.06      998.19     27.48 o 
   4   5  10       20.83       24.35      3.03 o 
   5   5  10       99.49       92.30      7.02 o 
   6   5  10        0.01       -1.31      3.75 o 
   7   5  10        0.25        2.06      6.64 o 
  -8   6  10       52.69       62.24     13.03 o 
  -7   6  10       57.47      102.42     22.22 o 
  -6   6  10       27.71       35.13      6.43 o 
  -5   6  10       17.86       15.06      4.36 o 
  -4   6  10      439.84      418.40     15.29 o 
  -3   6  10        0.02       -1.59      1.59 o 
  -2   6  10      115.43       98.87      4.50 o 
  -1   6  10       60.63       50.99      3.30 o 
   0   6  10       98.94      100.58      4.41 o 
   1   6  10       21.18       14.83      1.91 o 
   2   6  10      784.65      754.06     20.38 o 
   3   6  10       31.60       22.95      3.80 o 
   4   6  10        2.93        1.61      2.20 o 
   5   6  10        0.05       -0.37      2.75 o 
   6   6  10        0.35        0.81      3.88 o 
  -7   7  10      153.56      164.68     14.44 o 
  -6   7  10        1.70        2.32      3.33 o 
  -5   7  10       85.14       67.91      7.75 o 
  -4   7  10      504.70      462.23     21.82 o 
  -3   7  10       16.53       16.05      1.92 o 
  -2   7  10      950.20      963.43     24.70 o 
  -1   7  10      896.14      959.53     23.12 o 
   0   7  10       56.32       62.64      3.65 o 
   1   7  10       16.17       16.15      4.52 o 
   2   7  10       14.66       10.22      3.25 o 
   3   7  10      349.22      368.24     12.37 o 
   4   7  10       35.84       33.95      4.06 o 
   5   7  10       83.22       66.59      9.40 o 
   6   7  10        0.20        0.26      3.77 o 
  -7   8  10       15.96       23.20     19.21 o 
  -6   8  10       34.28       43.62      7.20 o 
  -5   8  10      132.66      162.43     12.32 o 
  -4   8  10     2532.72     2503.86    104.24 o 
  -3   8  10       79.81       87.19      5.03 o 
  -2   8  10       97.94       86.35      4.46 o 
  -1   8  10      460.83      491.53     13.10 o 
   0   8  10       22.56       21.81      2.60 o 
   1   8  10       55.48       74.88      6.46 o 
   2   8  10      307.63      300.17     12.03 o 
   3   8  10       82.72       93.42      5.64 o 
   4   8  10      470.79      456.90     17.93 o 
   5   8  10        3.31        3.63      3.67 o 
   6   8  10       11.71       12.31     10.45 o 
  -7   9  10        0.07        0.21      4.41 o 
  -6   9  10        0.46        9.06      4.87 o 
  -5   9  10      134.27      116.72     10.11 o 
  -4   9  10     1123.64     1015.48     46.10 o 
  -3   9  10      503.55      415.23     32.36 o 
  -2   9  10     1503.59     1421.65     42.97 o 
  -1   9  10      760.03      838.62     22.43 o 
   0   9  10      279.95      260.62      8.90 o 
   1   9  10       44.04       50.82      5.44 o 
   2   9  10      172.24      189.79      8.24 o 
   3   9  10      215.41      225.35      9.87 o 
   4   9  10        1.38        7.17      2.98 o 
   5   9  10       87.80       70.34      7.54 o 
   6   9  10        1.08       -3.44      6.18 o 
  -7  10  10       11.87       15.66      6.55 o 
  -6  10  10       62.68       64.42      8.57 o 
  -5  10  10       37.40       36.46      5.65 o 
  -4  10  10      288.64      274.43     16.60 o 
  -3  10  10      642.15      594.97     27.90 o 
  -2  10  10      183.99      181.81     13.38 o 
  -1  10  10       48.86       51.92      3.22 o 
   0  10  10       75.88       81.40      4.78 o 
   1  10  10       22.54       41.80      4.01 o 
   2  10  10        2.27        7.43      2.70 o 
   3  10  10       97.60       98.31      6.00 o 
   4  10  10       25.26       28.57      3.85 o 
   5  10  10        4.74        5.46      6.60 o 
   6  10  10        6.54       24.04      8.76 o 
  -7  11  10       13.06       11.50      6.17 o 
  -6  11  10        1.11       17.22      7.41 o 
  -5  11  10       76.08       85.08      9.97 o 
  -4  11  10      302.69      275.69     16.74 o 
  -3  11  10       42.71       42.79      5.69 o 
  -2  11  10      268.99      257.30     11.27 o 
  -1  11  10       58.44       55.52      5.92 o 
   0  11  10      144.95      145.73      7.07 o 
   1  11  10       67.51       78.29      5.77 o 
   2  11  10       75.49       86.37      5.75 o 
   3  11  10       24.12       18.65      3.69 o 
   4  11  10        8.20        6.18      2.83 o 
   5  11  10        0.34       13.74      5.87 o 
  -6  12  10       18.09       26.04      6.97 o 
  -5  12  10        0.05       -2.07      4.57 o 
  -4  12  10      214.40      204.65     14.37 o 
  -3  12  10       80.25       76.32      7.48 o 
  -2  12  10      341.36      316.89     13.90 o 
  -1  12  10      424.85      429.92     17.32 o 
   0  12  10      440.04      449.48     32.90 o 
   1  12  10       10.44       16.87      6.58 o 
   2  12  10       45.66       43.50      4.48 o 
   3  12  10        5.08        4.74      2.86 o 
   4  12  10        0.01        3.68      4.24 o 
   5  12  10        7.83       14.66      6.80 o 
  -6  13  10       14.27       22.39      6.46 o 
  -5  13  10        8.36        4.98      3.89 o 
  -4  13  10       13.17       13.58      4.85 o 
  -3  13  10      165.34      146.47     10.79 o 
  -2  13  10      348.18      317.40     14.15 o 
  -1  13  10       19.69       30.18      4.35 o 
   0  13  10      277.36      282.25     23.59 o 
   1  13  10        0.00       -2.37      2.37 o 
   2  13  10       50.82       60.29      9.25 o 
   3  13  10        2.09        9.61      5.16 o 
   4  13  10        9.46        5.96      4.52 o 
   5  13  10        0.69       -4.52      7.01 o 
  -5  14  10       11.46       16.53      6.15 o 
  -4  14  10       92.55       87.29      9.12 o 
  -3  14  10       22.99       26.61      5.41 o 
  -2  14  10        8.44       11.37      4.82 o 
  -1  14  10       98.57      109.65      7.71 o 
   0  14  10      210.78      244.66     23.76 o 
   1  14  10       94.09       85.81      6.21 o 
   2  14  10        0.01        0.83      2.89 o 
   3  14  10       15.96       14.13      5.67 o 
   4  14  10        2.79        2.08      3.95 o 
  -5  15  10        5.38        8.15      4.77 o 
  -4  15  10       24.52       37.01      6.81 o 
  -3  15  10        5.38        1.56      3.50 o 
  -2  15  10      139.73      148.67     10.99 o 
  -1  15  10        1.28        5.24      3.52 o 
   0  15  10       47.23       47.62      6.62 o 
   1  15  10       18.46       25.98      4.12 o 
   2  15  10       17.09       13.35      4.22 o 
   3  15  10       13.88       19.95      4.73 o 
   4  15  10       15.69        7.41      4.69 o 
  -4  16  10        0.67       -4.11      4.43 o 
  -3  16  10       27.70       38.06      6.64 o 
  -2  16  10        0.82       10.82      5.10 o 
  -1  16  10       10.16       13.10      3.86 o 
   0  16  10        0.79       -1.83      2.74 o 
   1  16  10       15.98       12.36      4.07 o 
   2  16  10        4.49       27.93     17.32 o 
   3  16  10        4.56        1.50      4.01 o 
  -4  17  10       42.87       55.21     10.05 o 
  -3  17  10        9.56        4.68      4.30 o 
  -2  17  10       27.69       27.12      6.31 o 
  -1  17  10       32.16       42.57      8.15 o 
   0  17  10        2.23        5.24      3.99 o 
   1  17  10        0.46       -0.15      3.11 o 
   2  17  10       16.34       12.87      7.86 o 
  -3  18  10        0.05       -2.52      3.88 o 
  -2  18  10        2.69       -1.29      4.09 o 
  -1  18  10        0.36       25.58     12.37 o 
   0  18  10        0.02       -3.85      4.58 o 
   1  18  10        0.90        7.72      5.00 o 
  -8   1  11        1.38       -3.66      5.71 o 
  -7   1  11       11.29       16.64      5.49 o 
  -6   1  11        2.58        3.13      2.84 o 
  -5   1  11       23.04       18.97      3.09 o 
  -4   1  11        0.40       -0.90      2.29 o 
  -3   1  11      326.43      338.92     10.68 o 
  -2   1  11        3.44        6.94      1.87 o 
  -1   1  11      457.60      504.40     16.60 o 
   0   1  11      468.19      509.82     10.24 o 
   1   1  11        9.55       19.42      3.12 o 
   2   1  11      465.18      473.87     17.91 o 
   3   1  11       34.15       27.05      2.20 o 
   4   1  11        0.08        1.01      1.60 o 
   5   1  11       20.10       20.62      5.43 o 
   6   1  11       26.85       33.12      6.24 o 
   7   1  11        4.58        1.88      7.31 o 
  -8   2  11        0.58       -1.19      5.62 o 
  -7   2  11       21.16       35.73      7.23 o 
  -6   2  11      231.45      226.70     12.15 o 
  -5   2  11       50.36       39.95      4.09 o 
  -4   2  11      338.34      372.60     12.38 o 
  -3   2  11       11.26       10.17      2.15 o 
  -2   2  11      268.23      271.83     16.61 o 
  -1   2  11        0.00        0.92      0.85 o 
   0   2  11      116.53      121.43      6.99 o 
   1   2  11      176.57      143.43      9.96 o 
   2   2  11       70.47       63.56      4.24 o 
   3   2  11      162.63      143.54     10.97 o 
   4   2  11       85.00       74.56      7.39 o 
   5   2  11        4.55        7.21      4.06 o 
   6   2  11        5.17       -3.34      4.24 o 
   7   2  11       15.67       17.78      7.06 o 
  -8   3  11        5.40       25.24      8.26 o 
  -7   3  11       27.92       42.35      6.04 o 
  -6   3  11        3.53        5.84      3.29 o 
  -5   3  11        0.42        3.36      2.55 o 
  -4   3  11       48.24       39.52      3.54 o 
  -3   3  11       40.12       44.15      3.39 o 
  -2   3  11        3.21        6.89      1.63 o 
  -1   3  11        1.97        4.87      1.31 o 
   0   3  11      346.42      350.20      9.73 o 
   1   3  11       78.53       86.25      3.32 o 
   2   3  11       15.19       16.03      1.86 o 
   3   3  11      114.24      116.88      5.73 o 
   4   3  11       62.89       58.43      7.51 o 
   5   3  11        2.95        5.89      5.13 o 
   6   3  11       69.08       57.30      7.36 o 
   7   3  11        0.52       26.28     15.91 o 
  -8   4  11        3.50        1.72      6.82 o 
  -7   4  11       12.31       11.21      4.37 o 
  -6   4  11       20.78       25.37      5.50 o 
  -5   4  11        3.70        1.48      3.17 o 
  -4   4  11      369.75      344.67     12.68 o 
  -3   4  11        0.73        0.67      1.43 o 
  -2   4  11      506.57      554.46     13.60 o 
  -1   4  11      566.15      558.89     13.84 o 
   0   4  11      182.81      167.17      4.22 o 
   1   4  11      189.89      156.28      5.54 o 
   2   4  11      368.61      337.16     13.09 o 
   3   4  11      200.99      212.22     15.65 o 
   4   4  11        0.03       -0.06      1.82 o 
   5   4  11        9.66       14.16      4.67 o 
   6   4  11       16.05       20.52      6.96 o 
  -8   5  11        3.54        5.50      6.58 o 
  -7   5  11        0.16        0.15      3.11 o 
  -6   5  11       64.21       70.58      7.69 o 
  -5   5  11       85.82       77.54      6.19 o 
  -4   5  11       14.02       17.03      4.17 o 
  -3   5  11      127.00      132.49      5.40 o 
  -2   5  11      219.39      234.36      7.17 o 
  -1   5  11       54.36       68.80      3.03 o 
   0   5  11       21.44       32.33      2.50 o 
   1   5  11      242.18      212.04      7.86 o 
   2   5  11       68.34       63.72      4.16 o 
   3   5  11      245.69      227.42      8.14 o 
   4   5  11        4.59       10.54      2.87 o 
   5   5  11        3.70        4.30      2.70 o 
   6   5  11       20.65        8.71      7.53 o 
  -8   6  11        6.19       -0.58      6.08 o 
  -7   6  11        3.08       14.32     11.01 o 
  -6   6  11       22.43       21.17      5.49 o 
  -5   6  11       41.81       48.31      6.75 o 
  -4   6  11      101.98       92.52      6.18 o 
  -3   6  11      330.42      317.51      9.73 o 
  -2   6  11      351.75      313.70      8.57 o 
  -1   6  11       53.40       48.15      3.24 o 
   0   6  11      246.17      238.92      8.10 o 
   1   6  11      261.91      218.85      9.00 o 
   2   6  11       44.90       43.45      2.86 o 
   3   6  11      420.56      391.33     13.04 o 
   4   6  11       69.60       78.60      6.14 o 
   5   6  11        4.73        2.29      2.55 o 
   6   6  11        1.40        1.59      4.27 o 
  -7   7  11        6.43       14.09      7.59 o 
  -6   7  11       41.84       38.49      6.99 o 
  -5   7  11        1.52       10.09      4.16 o 
  -4   7  11      192.64      184.49     13.12 o 
  -3   7  11      251.42      229.14     10.01 o 
  -2   7  11        8.75        7.83      2.71 o 
  -1   7  11       15.26       16.27      1.99 o 
   0   7  11       13.39       16.06      1.95 o 
   1   7  11      474.57      443.07     13.54 o 
   2   7  11      310.28      282.38      9.34 o 
   3   7  11       30.67       27.60      3.11 o 
   4   7  11      114.86      114.15      8.56 o 
   5   7  11        3.74        7.77      3.96 o 
   6   7  11        5.74        3.81      4.54 o 
  -7   8  11        1.18        6.91      5.50 o 
  -6   8  11       21.88       20.96      7.11 o 
  -5   8  11        0.34        2.37      5.13 o 
  -4   8  11        5.23       -4.22      4.22 o 
  -3   8  11      165.69      156.82      5.71 o 
  -2   8  11        6.20        1.04      1.86 o 
  -1   8  11      300.30      289.32      9.26 o 
   0   8  11      401.13      412.81     14.54 o 
   1   8  11       43.22       38.71      3.16 o 
   2   8  11        1.55        1.23      2.85 o 
   3   8  11       38.32       41.17      3.74 o 
   4   8  11       70.41       72.66      6.64 o 
   5   8  11        0.00       -1.46      3.24 o 
   6   8  11        0.30        8.04      6.78 o 
  -7   9  11       35.17       39.08      7.09 o 
  -6   9  11        0.00        0.14      3.35 o 
  -5   9  11       47.93       49.50      7.35 o 
  -4   9  11       93.47       73.70      8.47 o 
  -3   9  11       52.48       49.38      3.98 o 
  -2   9  11       33.45       34.56      4.29 o 
  -1   9  11      235.16      243.68      8.91 o 
   0   9  11       39.40       38.08      4.64 o 
   1   9  11        3.69        9.00      3.77 o 
   2   9  11       18.22       18.59      3.19 o 
   3   9  11       63.58       74.72      5.02 o 
   4   9  11        2.00       -2.78      2.88 o 
   5   9  11        2.50        8.60      7.06 o 
   6   9  11        2.23       16.64     15.56 o 
  -7  10  11       25.61       31.50      7.90 o 
  -6  10  11        4.07       10.02      4.87 o 
  -5  10  11       77.39       66.23      8.19 o 
  -4  10  11        0.25        5.24      3.42 o 
  -3  10  11       94.77       78.10      7.28 o 
  -2  10  11       24.65       31.61      3.62 o 
  -1  10  11       45.23       47.08      3.39 o 
   0  10  11       12.99       13.71      2.81 o 
   1  10  11      362.56      370.78     13.52 o 
   2  10  11       61.79       58.23      4.68 o 
   3  10  11        0.83        3.03      2.24 o 
   4  10  11       32.16       35.98      4.93 o 
   5  10  11        4.29        0.00      4.93 o 
  -6  11  11        0.22        3.10      4.51 o 
  -5  11  11        7.77       14.79      4.71 o 
  -4  11  11        3.43        3.16      3.21 o 
  -3  11  11      105.63       98.72      8.52 o 
  -2  11  11        3.27        2.77      2.65 o 
  -1  11  11       83.72       74.08      4.38 o 
   0  11  11        2.76        4.25      2.29 o 
   1  11  11      451.43      439.37     15.93 o 
   2  11  11       35.36       37.34      4.03 o 
   3  11  11       41.46       39.76      4.17 o 
   4  11  11       32.00       26.77      7.04 o 
   5  11  11        8.53        7.62      7.22 o 
  -6  12  11        1.97       -0.63      3.80 o 
  -5  12  11       12.46       11.99      5.44 o 
  -4  12  11       13.27       24.37      6.84 o 
  -3  12  11       83.91       83.40      8.08 o 
  -2  12  11        0.83       12.89      3.76 o 
  -1  12  11       34.16       38.31      4.28 o 
   0  12  11        7.86        3.64      2.31 o 
   1  12  11       36.49       33.12      4.09 o 
   2  12  11       39.78       41.00      4.62 o 
   3  12  11       16.70       21.24      3.71 o 
   4  12  11        3.99       15.89     15.52 o 
   5  12  11       24.49       31.93     10.62 o 
  -6  13  11       16.14       14.78      6.39 o 
  -5  13  11        0.03        1.43      3.64 o 
  -4  13  11       32.47       34.24      5.97 o 
  -3  13  11       85.18       70.75      7.85 o 
  -2  13  11       63.14       73.48      9.00 o 
  -1  13  11       23.61       34.65      4.65 o 
   0  13  11        0.04       -2.13      2.13 o 
   1  13  11       67.83       76.82      5.98 o 
   2  13  11       23.79       22.55      5.26 o 
   3  13  11        1.34        3.01      3.03 o 
   4  13  11       45.14       22.80      9.68 o 
  -5  14  11        1.26        0.72      3.83 o 
  -4  14  11        0.66       -0.81      3.07 o 
  -3  14  11       44.82       46.15      6.98 o 
  -2  14  11       45.94       36.45      6.02 o 
  -1  14  11        2.87        9.81      6.09 o 
   0  14  11       80.53      103.14     14.33 o 
   1  14  11       12.65       16.78      5.74 o 
   2  14  11        1.08        2.68      2.59 o 
   3  14  11       11.91       14.31      4.95 o 
   4  14  11        0.45        1.41      4.09 o 
  -5  15  11        0.07        2.43      4.56 o 
  -4  15  11        2.93       -2.88      3.83 o 
  -3  15  11       37.82       36.30      8.78 o 
  -2  15  11        0.47        5.76      4.64 o 
  -1  15  11        0.01       -4.14      4.14 o 
   0  15  11       24.11       28.55      5.29 o 
   1  15  11        4.54        4.64      3.25 o 
   2  15  11        4.39        2.92      3.18 o 
   3  15  11       19.56       11.81      5.57 o 
  -4  16  11        1.38       10.03      8.46 o 
  -3  16  11        0.03        1.55      3.45 o 
  -2  16  11       72.19       72.91      9.32 o 
  -1  16  11        3.91       12.40      7.00 o 
   0  16  11        3.17        7.80      7.12 o 
   1  16  11       16.28       28.06      5.50 o 
   2  16  11       11.98       24.94      7.14 o 
   3  16  11        0.05        1.92      6.85 o 
  -3  17  11       10.99       11.18      7.28 o 
  -2  17  11        1.91        8.62      4.87 o 
  -1  17  11       65.08       68.61     10.42 o 
   0  17  11       13.57        7.35      4.60 o 
   1  17  11        5.16       -0.69      4.12 o 
   2  17  11        4.68       18.16     15.68 o 
  -2  18  11       19.21       17.65      6.17 o 
  -1  18  11        1.80       -1.10      4.77 o 
   0  18  11        4.87       -0.82      4.23 o 
   1  18  11        3.94        4.42      6.38 o 
  -8   0  12       91.55       93.15     25.78 o 
  -7   0  12        1.24        1.39      5.58 o 
  -6   0  12       27.44       20.15      6.17 o 
  -5   0  12      151.91      129.72     10.86 o 
  -4   0  12       93.72       89.30      7.91 o 
  -3   0  12     2394.11     2609.87     98.70 o 
  -2   0  12      176.00      183.19     11.41 o 
  -1   0  12     4997.36     4897.24    146.96 o 
   0   0  12       69.06       67.01      6.70 o 
   1   0  12      402.08      404.03     21.34 o 
   2   0  12      393.32      407.46     23.93 o 
   3   0  12       94.01      102.47     11.05 o 
   4   0  12        0.01        0.46      3.61 o 
   5   0  12        5.97        1.39      6.97 o 
   6   0  12        1.37       16.11     11.50 o 
  -8   1  12        1.23       -0.64      4.59 o 
  -7   1  12       22.54       46.25      7.63 o 
  -6   1  12       72.77       79.98      6.89 o 
  -5   1  12      390.04      393.85     15.34 o 
  -4   1  12     1722.89     1776.68     56.00 o 
  -3   1  12      916.96      931.43     25.57 o 
  -2   1  12     2204.34     2439.61     76.65 o 
  -1   1  12       29.20       35.46      1.75 o 
   0   1  12       31.59       28.95      3.96 o 
   1   1  12      476.67      536.37     20.42 o 
   2   1  12        0.24        0.17      3.08 o 
   3   1  12        0.97        3.64      3.10 o 
   4   1  12        0.35       -1.84      3.15 o 
   5   1  12       16.51       11.35      4.45 o 
   6   1  12        2.36       12.35     11.30 o 
  -8   2  12        0.07        4.05      5.10 o 
  -7   2  12       25.20       30.50      6.30 o 
  -6   2  12       50.43       33.38      5.31 o 
  -5   2  12      778.68      750.02     25.33 o 
  -4   2  12       69.17       69.77      4.49 o 
  -3   2  12       25.72       38.78      3.39 o 
  -2   2  12        2.76        4.46      2.51 o 
  -1   2  12        9.53       10.97      1.95 o 
   0   2  12       98.04      129.87     11.34 o 
   1   2  12      202.10      198.21      9.07 o 
   2   2  12       43.14       46.13      4.58 o 
   3   2  12        2.73       -2.92      2.92 o 
   4   2  12        8.96        7.27      3.51 o 
   5   2  12       24.73       37.68      6.08 o 
   6   2  12        4.32        3.22      3.71 o 
  -8   3  12        3.00        8.98      6.38 o 
  -7   3  12       64.10       57.32      9.88 o 
  -6   3  12       68.56       72.60      6.91 o 
  -5   3  12       25.99       33.09      3.78 o 
  -4   3  12      476.81      425.56     14.26 o 
  -3   3  12       35.79       46.39      3.21 o 
  -2   3  12       95.06       90.40      4.81 o 
  -1   3  12       81.39       57.29      3.17 o 
   0   3  12        0.22        1.27      1.37 o 
   1   3  12        0.00       -0.20      1.08 o 
   2   3  12      319.81      290.47     14.83 o 
   3   3  12        0.88        1.62      2.99 o 
   4   3  12        2.06        1.78      3.30 o 
   5   3  12       31.25       28.80      9.52 o 
   6   3  12        9.36       16.62      7.78 o 
  -8   4  12        3.31        6.39      6.21 o 
  -7   4  12       15.43        7.25      4.49 o 
  -6   4  12        2.32       13.51      3.45 o 
  -5   4  12       33.28       39.64      5.84 o 
  -4   4  12      234.38      228.35      9.88 o 
  -3   4  12       63.22       61.81      3.71 o 
  -2   4  12       59.41       56.02      4.26 o 
  -1   4  12        5.45       -0.24      1.46 o 
   0   4  12      583.12      582.14     14.89 o 
   1   4  12      343.13      350.32     17.16 o 
   2   4  12       26.89       24.43      2.32 o 
   3   4  12       65.72       71.77      6.39 o 
   4   4  12        2.41        3.03      3.17 o 
   5   4  12       24.18       24.23      6.39 o 
   6   4  12       15.18       17.24      5.93 o 
  -8   5  12        2.35        4.47     10.09 o 
  -7   5  12       52.13       53.05      8.61 o 
  -6   5  12        0.63        1.70      3.25 o 
  -5   5  12      381.16      358.72     16.22 o 
  -4   5  12       28.13       26.84      3.37 o 
  -3   5  12       35.73       33.15      2.99 o 
  -2   5  12      400.13      395.81     12.17 o 
  -1   5  12       86.85       91.96      4.08 o 
   0   5  12      138.67      139.48      4.33 o 
   1   5  12       15.24       17.33      2.26 o 
   2   5  12       14.55       14.55      2.20 o 
   3   5  12        9.76        8.66      2.24 o 
   4   5  12      173.25      177.68     13.07 o 
   5   5  12        0.10       -3.45      3.68 o 
   6   5  12        2.75        8.84      8.21 o 
  -7   6  12       20.22       26.44      6.17 o 
  -6   6  12       75.86       71.00      7.85 o 
  -5   6  12      308.29      301.87     16.66 o 
  -4   6  12     1055.14     1019.07     35.34 o 
  -3   6  12       28.32       36.25      3.12 o 
  -2   6  12      197.28      175.70      6.21 o 
  -1   6  12      783.47      795.37     19.98 o 
   0   6  12      679.01      658.58     18.25 o 
   1   6  12      193.16      183.21      5.77 o 
   2   6  12       36.14       37.06      3.77 o 
   3   6  12       26.19       25.46      3.72 o 
   4   6  12      193.28      208.81     11.84 o 
   5   6  12       22.77       12.38      4.90 o 
   6   6  12       25.43       25.91     11.03 o 
  -7   7  12       13.06        9.02      4.93 o 
  -6   7  12      131.12      140.69     12.59 o 
  -5   7  12      183.26      167.40     12.83 o 
  -4   7  12      413.15      398.32     19.96 o 
  -3   7  12      585.52      576.24     16.35 o 
  -2   7  12      249.14      234.39      7.91 o 
  -1   7  12       33.05       31.59      3.30 o 
   0   7  12      608.19      582.52     17.29 o 
   1   7  12       16.38       13.83      3.62 o 
   2   7  12       95.39       83.28      5.94 o 
   3   7  12        0.11        1.76      3.86 o 
   4   7  12        0.12        1.39      2.62 o 
   5   7  12       84.81       75.53     10.66 o 
   6   7  12       16.90        9.48      7.43 o 
  -7   8  12       17.34        8.08      5.74 o 
  -6   8  12       11.11       14.81      7.56 o 
  -5   8  12       48.33       46.53      7.17 o 
  -4   8  12      378.23      360.94     19.44 o 
  -3   8  12        9.40        8.76      2.14 o 
  -2   8  12       31.04       28.78      2.68 o 
  -1   8  12      492.98      447.65     13.21 o 
   0   8  12       85.67       97.09      4.59 o 
   1   8  12     1331.32     1258.49     34.30 o 
   2   8  12       36.10       31.72      3.03 o 
   3   8  12       30.54       37.65      4.54 o 
   4   8  12      315.52      315.91     20.58 o 
   5   8  12       26.97       24.29      7.05 o 
   6   8  12        3.13        0.69      5.58 o 
  -7   9  12        0.93        1.39      3.82 o 
  -6   9  12        0.01        0.20      3.67 o 
  -5   9  12       25.98       42.96      6.97 o 
  -4   9  12        4.55        7.56      3.92 o 
  -3   9  12      374.29      360.36     16.44 o 
  -2   9  12       12.56       14.05      2.37 o 
  -1   9  12       86.42       78.46      4.67 o 
   0   9  12       62.82       68.66      5.31 o 
   1   9  12      262.69      256.68      9.57 o 
   2   9  12        0.22       -0.06      2.24 o 
   3   9  12       13.94       18.37      4.90 o 
   4   9  12        5.01       11.40      4.76 o 
   5   9  12       18.46       20.77      6.46 o 
  -7  10  12       10.37        5.89      5.12 o 
  -6  10  12        9.89       15.34      5.76 o 
  -5  10  12        5.68       18.87      7.43 o 
  -4  10  12      143.85      149.05     11.32 o 
  -3  10  12      145.01      148.52     11.03 o 
  -2  10  12      147.30      131.33      7.03 o 
  -1  10  12       28.83       47.13      4.02 o 
   0  10  12       23.92       27.02      3.44 o 
   1  10  12       26.22       23.12      3.14 o 
   2  10  12      140.34      134.99      9.73 o 
   3  10  12        2.97        5.19      4.53 o 
   4  10  12       14.77       10.76      3.80 o 
   5  10  12        9.88        0.00      6.97 o 
  -6  11  12        7.34       10.03      5.02 o 
  -5  11  12        2.03       -1.62      3.71 o 
  -4  11  12       69.23       85.25      9.22 o 
  -3  11  12      335.42      276.26     16.19 o 
  -2  11  12       28.10       23.12      3.56 o 
  -1  11  12      125.45      102.71      5.66 o 
   0  11  12       64.79       75.85     11.01 o 
   1  11  12       35.49       34.38      5.00 o 
   2  11  12        0.55        1.81      2.73 o 
   3  11  12       22.24       21.93      4.03 o 
   4  11  12       46.95       34.17     15.93 o 
   5  11  12        8.45        4.66      8.94 o 
  -6  12  12       13.91        8.18      5.21 o 
  -5  12  12        3.76       14.16      6.00 o 
  -4  12  12       89.75       88.08      8.93 o 
  -3  12  12       33.17       36.15      5.88 o 
  -2  12  12      338.67      321.49     14.85 o 
  -1  12  12       16.11       15.95      3.53 o 
   0  12  12      198.96      204.01     22.42 o 
   1  12  12      173.84      161.44      8.01 o 
   2  12  12       21.71       33.29      7.10 o 
   3  12  12        3.66       -0.28      2.52 o 
   4  12  12        4.45        6.99      6.22 o 
   5  12  12        0.03       -6.97      8.83 o 
  -6  13  12        4.96        1.57      5.11 o 
  -5  13  12      144.78      148.15     13.21 o 
  -4  13  12       12.56       17.19      4.89 o 
  -3  13  12      102.37      114.86      9.81 o 
  -2  13  12       46.88       49.69      5.48 o 
  -1  13  12       51.57       57.19      5.51 o 
   0  13  12      104.21      103.31     11.55 o 
   1  13  12       80.12       87.16      7.01 o 
   2  13  12        0.57        2.42      2.64 o 
   3  13  12        0.98        3.86      3.85 o 
   4  13  12       28.90       31.21      9.35 o 
  -5  14  12        1.81        0.29      3.70 o 
  -4  14  12       93.59      105.48     11.04 o 
  -3  14  12      122.04      134.76     12.07 o 
  -2  14  12        1.32       -4.01      4.01 o 
  -1  14  12        9.53       10.36      3.97 o 
   0  14  12       32.92       29.14      4.29 o 
   1  14  12        0.35       -0.27      2.06 o 
   2  14  12       31.56       31.93      5.54 o 
   3  14  12        1.63        9.18      6.32 o 
   4  14  12        1.00       -0.61      6.14 o 
  -4  15  12        0.42        2.76      5.70 o 
  -3  15  12       10.13        8.56      4.26 o 
  -2  15  12        0.23       -1.73      3.58 o 
  -1  15  12        0.77        9.23      6.72 o 
   0  15  12        1.45        3.39      3.08 o 
   1  15  12       16.88       16.49      3.73 o 
   2  15  12        1.24        3.73      3.75 o 
   3  15  12        3.54       12.37      7.23 o 
  -4  16  12       20.07       26.83      6.94 o 
  -3  16  12        0.21        7.45      6.11 o 
  -2  16  12        7.79        4.38      4.37 o 
  -1  16  12       37.44       36.62      6.50 o 
   0  16  12        2.23        9.04      5.06 o 
   1  16  12       21.36       14.75      4.66 o 
   2  16  12        0.68       -0.94      5.25 o 
  -3  17  12        5.72        2.22      3.93 o 
  -2  17  12        1.26        7.43      5.03 o 
  -1  17  12        6.78        8.13      5.02 o 
   0  17  12      122.18      130.18     11.91 o 
   1  17  12        0.01       -0.14      4.10 o 
  -1  18  12       20.25       30.41      9.99 o 
   0  18  12        4.09        8.56      7.63 o 
  -8   1  13        6.68       10.01      6.01 o 
  -7   1  13        0.05        9.55      8.49 o 
  -6   1  13       46.69       50.39      6.13 o 
  -5   1  13      375.11      375.09     15.01 o 
  -4   1  13      602.60      571.92     19.90 o 
  -3   1  13        0.03       -2.10      2.10 o 
  -2   1  13       33.48       27.11      3.37 o 
  -1   1  13       97.19       83.35      2.77 o 
   0   1  13       30.43       36.88      3.96 o 
   1   1  13      365.75      376.21     16.61 o 
   2   1  13       22.62       32.06      5.16 o 
   3   1  13        0.50        5.41      3.15 o 
   4   1  13        2.29        9.69      3.77 o 
   5   1  13        7.81       22.47      6.50 o 
   6   1  13        0.00        0.22      3.33 o 
  -8   2  13        2.78        4.77      5.48 o 
  -7   2  13       21.52       29.69      6.96 o 
  -6   2  13      191.35      194.42     11.75 o 
  -5   2  13      676.67      643.16     22.75 o 
  -4   2  13      569.13      586.12     19.69 o 
  -3   2  13      284.50      297.65     10.42 o 
  -2   2  13      191.51      195.01      9.68 o 
  -1   2  13       12.73        9.47      1.39 o 
   0   2  13       85.67       80.93      3.30 o 
   1   2  13       25.83       22.86      3.95 o 
   2   2  13       52.75       60.77      9.77 o 
   3   2  13       21.26       23.40      4.88 o 
   4   2  13       26.61       24.46      5.85 o 
   5   2  13        8.15        2.57      3.70 o 
   6   2  13       17.73       29.94      9.56 o 
  -8   3  13       23.11       18.11      7.70 o 
  -7   3  13        0.03       -0.61      4.30 o 
  -6   3  13        0.03        2.54      2.99 o 
  -5   3  13      424.41      411.09     15.78 o 
  -4   3  13       40.34       36.28      3.86 o 
  -3   3  13       14.24       15.02      2.55 o 
  -2   3  13       20.45       26.87      4.43 o 
  -1   3  13      335.37      327.66     10.87 o 
   0   3  13      308.42      321.84     11.14 o 
   1   3  13       14.53       19.45      3.62 o 
   2   3  13        5.60        8.01      3.08 o 
   3   3  13       17.28       22.27      4.73 o 
   4   3  13        0.20       11.12      5.43 o 
   5   3  13        7.32        7.36      4.30 o 
   6   3  13        0.46        1.92      4.27 o 
  -7   4  13       36.47       47.18      7.79 o 
  -6   4  13        0.60        8.85      3.55 o 
  -5   4  13       25.47       37.49      4.52 o 
  -4   4  13      138.69      139.44      6.93 o 
  -3   4  13       39.00       39.80      3.47 o 
  -2   4  13      107.00      113.25      5.81 o 
  -1   4  13      195.38      206.52     10.13 o 
   0   4  13       83.67       93.53      4.59 o 
   1   4  13       60.78       56.94      5.69 o 
   2   4  13      316.73      320.37     16.29 o 
   3   4  13        8.58        6.74      3.49 o 
   4   4  13        0.04       -3.36      3.36 o 
   5   4  13       33.37       53.28      7.92 o 
   6   4  13        1.61       -0.92      4.02 o 
  -7   5  13       93.25      101.22     10.68 o 
  -6   5  13       29.22       32.05      7.04 o 
  -5   5  13       15.81       16.29      3.55 o 
  -4   5  13        0.30        7.80      4.00 o 
  -3   5  13      732.84      748.48     22.65 o 
  -2   5  13       46.29       43.93      3.71 o 
  -1   5  13      347.95      339.18     10.46 o 
   0   5  13       28.95       21.81      2.20 o 
   1   5  13       20.15       15.99      2.44 o 
   2   5  13       33.23       42.53      5.76 o 
   3   5  13       37.97       43.30      6.47 o 
   4   5  13        1.05       -1.90      3.35 o 
   5   5  13       67.35       63.77      9.22 o 
   6   5  13        1.33        4.23      5.27 o 
  -7   6  13        0.65       -0.48      4.02 o 
  -6   6  13        0.01       -1.00      3.65 o 
  -5   6  13       18.35       13.14      4.40 o 
  -4   6  13      290.07      252.23      9.88 o 
  -3   6  13       13.03       18.66      4.55 o 
  -2   6  13       71.63       68.88      4.22 o 
  -1   6  13      584.14      584.52     15.73 o 
   0   6  13       71.06       51.91      3.39 o 
   1   6  13       47.74       35.09      3.23 o 
   2   6  13        1.90       -1.44      2.40 o 
   3   6  13       44.31       36.57      3.82 o 
   4   6  13        1.52        2.01      3.54 o 
   5   6  13       33.20       29.63      8.95 o 
   6   6  13       40.39       22.03      7.02 o 
  -7   7  13        7.54        9.68      6.28 o 
  -6   7  13       67.09       69.09      8.51 o 
  -5   7  13        0.44        5.43      4.06 o 
  -4   7  13      154.77      149.45     11.52 o 
  -3   7  13      383.73      335.24     11.85 o 
  -2   7  13        0.89        1.66      1.77 o 
  -1   7  13       10.15        8.60      3.88 o 
   0   7  13       48.49       45.39      3.30 o 
   1   7  13      327.48      322.40     12.67 o 
   2   7  13       96.74      122.40     17.60 o 
   3   7  13       27.34       35.31      5.80 o 
   4   7  13       67.78       60.39      7.80 o 
   5   7  13       79.00       70.69      9.44 o 
   6   7  13        1.05       -0.15      5.79 o 
  -7   8  13        0.10        4.58      4.57 o 
  -6   8  13       69.05       63.04      9.76 o 
  -5   8  13        0.10        3.68      3.48 o 
  -4   8  13       25.72       21.71      4.55 o 
  -3   8  13      529.19      466.49     14.68 o 
  -2   8  13      238.24      194.68      7.73 o 
  -1   8  13       56.79       62.33      4.82 o 
   0   8  13      107.35      115.13      7.97 o 
   1   8  13      117.59       99.79      6.28 o 
   2   8  13       63.50       69.44      8.85 o 
   3   8  13       16.37       18.05      4.69 o 
   4   8  13        3.35        2.22      3.71 o 
   5   8  13        2.26       14.64     10.57 o 
  -7   9  13       41.57       35.02      8.02 o 
  -6   9  13        7.06       11.67      5.34 o 
  -5   9  13        4.88        9.91      4.69 o 
  -4   9  13      156.85      163.70     12.21 o 
  -3   9  13       96.04       93.59      8.41 o 
  -2   9  13      179.78      160.96      6.67 o 
  -1   9  13      281.09      275.08     10.16 o 
   0   9  13       54.94       57.82      5.79 o 
   1   9  13      303.24      289.30     10.51 o 
   2   9  13        3.07        6.84      3.45 o 
   3   9  13      107.00       84.79      6.79 o 
   4   9  13        7.22        6.22      6.02 o 
   5   9  13        2.22        2.87     11.15 o 
  -6  10  13        6.54       15.43      5.53 o 
  -5  10  13        2.09       14.18      4.68 o 
  -4  10  13        0.30       -1.97      3.19 o 
  -3  10  13       29.10       31.08      5.28 o 
  -2  10  13       37.50       29.49      3.12 o 
  -1  10  13      259.40      260.85     10.41 o 
   0  10  13      204.01      222.23     10.83 o 
   1  10  13       42.68       31.96      3.32 o 
   2  10  13       51.96       52.47      7.50 o 
   3  10  13       22.20       11.59      3.37 o 
   4  10  13       13.25       18.64      5.83 o 
   5  10  13        0.47        8.71      8.71 o 
  -6  11  13        0.54        6.55      4.74 o 
  -5  11  13        0.13        9.41      6.77 o 
  -4  11  13        0.62        0.43      2.85 o 
  -3  11  13       61.02       44.04      5.63 o 
  -2  11  13       37.58       31.22      4.17 o 
  -1  11  13      278.67      269.37     10.81 o 
   0  11  13        0.17       12.69      5.99 o 
   1  11  13       85.86       88.24      5.86 o 
   2  11  13       14.00       16.28      4.78 o 
   3  11  13        0.05        5.15      2.98 o 
   4  11  13       33.29       23.72     15.45 o 
   5  11  13        9.87       15.44      9.15 o 
  -6  12  13       87.71       95.50     13.35 o 
  -5  12  13        0.30        8.27      6.30 o 
  -4  12  13        0.40       -3.23      3.80 o 
  -3  12  13       39.91       33.56      6.02 o 
  -2  12  13       22.65       19.45      3.49 o 
  -1  12  13       75.95       71.90      6.06 o 
   0  12  13       33.07       43.23      4.63 o 
   1  12  13        0.78        2.10      2.10 o 
   2  12  13        1.40        2.21      2.96 o 
   3  12  13        0.74       -0.99      2.42 o 
   4  12  13        0.75        1.16      7.20 o 
  -5  13  13        0.42        6.98      5.00 o 
  -4  13  13       29.27       28.24      6.39 o 
  -3  13  13       79.12       76.24      9.37 o 
  -2  13  13        0.55       -2.59      2.77 o 
  -1  13  13        5.72       11.22      4.54 o 
   0  13  13        1.12        1.47      2.52 o 
   1  13  13       32.40       36.56      4.66 o 
   2  13  13        6.87        9.05      3.48 o 
   3  13  13        0.79       -0.94      3.73 o 
   4  13  13        0.57        1.05      4.15 o 
  -5  14  13       37.57       61.48      9.50 o 
  -4  14  13        0.09        0.52      3.50 o 
  -3  14  13       28.46       35.64      6.79 o 
  -2  14  13      130.45      119.35     10.18 o 
  -1  14  13       21.81       31.03      4.98 o 
   0  14  13        1.84        7.35      3.38 o 
   1  14  13        6.01       11.25      3.53 o 
   2  14  13       16.25       19.67      6.27 o 
   3  14  13       21.04       33.43      9.81 o 
  -4  15  13        7.59        5.96      4.41 o 
  -3  15  13        8.54        4.06      5.47 o 
  -2  15  13        0.03        2.39      3.73 o 
  -1  15  13       31.74       30.40      5.46 o 
   0  15  13        8.77       10.14      3.79 o 
   1  15  13       43.45       38.68      5.68 o 
   2  15  13       31.14       32.03     10.18 o 
   3  15  13       16.31       19.60     14.75 o 
  -3  16  13        2.03       -2.42      3.96 o 
  -2  16  13        0.23        4.84      6.09 o 
  -1  16  13       33.26       45.62      9.08 o 
   0  16  13       22.48       26.04      5.43 o 
   1  16  13        0.77        0.49      3.56 o 
   2  16  13       21.85       22.22      8.86 o 
  -2  17  13        3.77        8.87      6.01 o 
  -1  17  13        1.72        3.95      5.15 o 
   0  17  13        9.05        0.57      5.39 o 
   1  17  13        7.40       11.85      8.71 o 
  -8   0  14       39.70       39.26     18.58 o 
  -7   0  14        7.44       19.40      9.19 o 
  -6   0  14     1085.87     1029.79     54.20 o 
  -5   0  14        4.10        8.12      4.25 o 
  -4   0  14      409.38      439.13     24.13 o 
  -3   0  14        0.15        1.07      2.39 o 
  -2   0  14      199.06      212.93      9.55 o 
  -1   0  14      270.97      287.12     15.66 o 
   0   0  14       79.09       90.89     13.47 o 
   1   0  14       53.08       49.94      7.51 o 
   2   0  14        0.26        3.57      4.23 o 
   3   0  14      197.11      212.70     19.51 o 
   4   0  14       55.80       52.38     12.89 o 
   5   0  14       18.51       16.01      8.48 o 
   6   0  14       16.08       12.87      6.98 o 
  -8   1  14       14.40       12.26      9.25 o 
  -7   1  14        0.02        3.14      4.02 o 
  -6   1  14       60.97       55.89      6.49 o 
  -5   1  14      445.60      432.10     17.75 o 
  -4   1  14       69.28       48.55      4.60 o 
  -3   1  14      289.11      282.77      9.99 o 
  -2   1  14      171.43      168.58      5.98 o 
  -1   1  14       88.66       85.74      2.73 o 
   0   1  14      260.21      254.65     12.11 o 
   1   1  14       20.54       24.53      3.79 o 
   2   1  14       96.32      118.18      8.86 o 
   3   1  14       51.05       62.89      6.77 o 
   4   1  14       22.03       23.31      5.31 o 
   5   1  14        1.73        5.96      3.94 o 
   6   1  14        7.64        6.00      4.69 o 
  -7   2  14       54.93       77.49     11.40 o 
  -6   2  14       29.92       27.00      5.16 o 
  -5   2  14        1.41       -1.51      2.24 o 
  -4   2  14        6.47        5.06      2.28 o 
  -3   2  14       18.85       21.57      2.83 o 
  -2   2  14       26.59       38.84      3.28 o 
  -1   2  14      175.27      168.39      8.14 o 
   0   2  14        8.69       15.13      4.29 o 
   1   2  14       40.33       46.74      5.67 o 
   2   2  14        0.85        3.04      3.35 o 
   3   2  14        3.61        7.29      5.80 o 
   4   2  14        3.02        2.34      3.72 o 
   5   2  14        0.19       -0.31      3.04 o 
   6   2  14        0.71       -0.07      5.28 o 
  -7   3  14       51.59       57.35     10.58 o 
  -6   3  14        0.13        3.57      3.11 o 
  -5   3  14      100.33      107.32      6.95 o 
  -4   3  14       51.87       47.70      4.48 o 
  -3   3  14       60.26       66.18      4.35 o 
  -2   3  14      230.92      227.86      8.62 o 
  -1   3  14        0.39       -0.71      1.04 o 
   0   3  14     1000.04     1016.79     27.82 o 
   1   3  14        2.73        1.05      2.36 o 
   2   3  14       55.91       51.13      5.75 o 
   3   3  14        1.82       -1.08      3.31 o 
   4   3  14       12.03        8.95      4.03 o 
   5   3  14       11.42       17.17      6.15 o 
   6   3  14        0.32       -3.18      5.23 o 
  -7   4  14        0.00        4.04      4.88 o 
  -6   4  14        5.32       10.67      3.83 o 
  -5   4  14      137.79      134.29      9.03 o 
  -4   4  14      142.38      146.70      7.30 o 
  -3   4  14       13.08       16.65      2.81 o 
  -2   4  14      466.09      443.42     22.27 o 
  -1   4  14       46.00       47.33      2.55 o 
   0   4  14       24.62       30.81      2.80 o 
   1   4  14       37.11       38.74      5.00 o 
   2   4  14       93.61       74.79      6.59 o 
   3   4  14       25.90       17.34      4.25 o 
   4   4  14        0.38       -3.88      3.88 o 
   5   4  14       10.27        6.77      4.43 o 
   6   4  14        0.04        2.08      4.63 o 
  -7   5  14        1.84        3.21      3.78 o 
  -6   5  14        5.31        3.45      3.82 o 
  -5   5  14      249.71      238.28     14.73 o 
  -4   5  14        4.82        6.31      2.62 o 
  -3   5  14      199.30      186.63      8.43 o 
  -2   5  14       81.44       68.29      5.03 o 
  -1   5  14        0.15        2.44      3.38 o 
   0   5  14        0.17        0.80      2.61 o 
   1   5  14      282.87      238.31     11.50 o 
   2   5  14       80.13       87.48      7.47 o 
   3   5  14      117.92      115.98     10.37 o 
   4   5  14       23.95       37.28      6.80 o 
   5   5  14       10.92       17.39      8.91 o 
   6   5  14        4.50       18.89     10.49 o 
  -7   6  14       18.54       24.92      7.24 o 
  -6   6  14      345.05      390.91     23.80 o 
  -5   6  14        0.98       -1.45      3.03 o 
  -4   6  14       61.18       59.75      4.42 o 
  -3   6  14      206.66      205.06     10.86 o 
  -2   6  14      226.94      230.81     10.79 o 
  -1   6  14       95.09       84.39      4.77 o 
   0   6  14        2.95        2.40      1.88 o 
   1   6  14      336.76      314.09     11.94 o 
   2   6  14       15.19       22.92      4.50 o 
   3   6  14        2.23        7.52      4.05 o 
   4   6  14       23.28       23.89      5.55 o 
   5   6  14       29.18       17.25      5.70 o 
  -7   7  14        6.13        6.99      4.65 o 
  -6   7  14       20.79       24.12      6.36 o 
  -5   7  14        1.21        3.63      5.30 o 
  -4   7  14       65.87       77.73      5.80 o 
  -3   7  14     1900.32     1777.70     53.61 o 
  -2   7  14        7.87        5.48      2.25 o 
  -1   7  14      434.49      441.12     13.47 o 
   0   7  14        0.19        1.83      2.47 o 
   1   7  14       17.84       17.86      3.60 o 
   2   7  14        3.64        6.65      2.44 o 
   3   7  14       38.11       29.25      5.95 o 
   4   7  14      176.65      148.70     13.11 o 
   5   7  14        0.20       -1.09      4.54 o 
  -7   8  14        0.09        2.29      4.50 o 
  -6   8  14      111.09      137.01     13.00 o 
  -5   8  14       38.43       42.48      6.47 o 
  -4   8  14      238.11      220.92     14.50 o 
  -3   8  14      483.84      448.68     15.03 o 
  -2   8  14      732.44      652.40     19.69 o 
  -1   8  14      168.95      160.04      6.78 o 
   0   8  14      193.10      221.08     10.63 o 
   1   8  14        0.56        8.18      3.75 o 
   2   8  14      230.90      205.20     10.51 o 
   3   8  14      351.18      302.25     23.30 o 
   4   8  14        0.79        7.87      5.07 o 
   5   8  14        4.72       10.90      5.69 o 
  -6   9  14        3.70       -2.27      4.13 o 
  -5   9  14       11.66       11.25      4.72 o 
  -4   9  14        6.71        6.46      3.51 o 
  -3   9  14      478.94      421.48     19.25 o 
  -2   9  14       10.07        9.94      2.98 o 
  -1   9  14      168.37      161.31      8.75 o 
   0   9  14       15.15       19.27      3.08 o 
   1   9  14       61.23       67.20      6.75 o 
   2   9  14       81.65       69.65      8.56 o 
   3   9  14        6.04        5.41      3.98 o 
   4   9  14       83.56       87.62      9.93 o 
   5   9  14        6.48        2.55      5.84 o 
  -6  10  14       50.17       60.19     10.57 o 
  -5  10  14        2.15        3.37      4.07 o 
  -4  10  14        2.09        5.53      4.06 o 
  -3  10  14      502.28      472.79     26.46 o 
  -2  10  14      101.63       96.70      5.17 o 
  -1  10  14        0.00       -2.41      3.35 o 
   0  10  14        1.03        1.49      1.97 o 
   1  10  14       45.03       38.27      4.49 o 
   2  10  14       39.64       49.77      5.36 o 
   3  10  14       14.54       20.23      5.04 o 
   4  10  14        3.63        4.12      3.88 o 
   5  10  14       17.61       41.30     19.86 o 
  -6  11  14        0.57       -1.05      4.76 o 
  -5  11  14        1.07       10.00      4.77 o 
  -4  11  14      116.40      118.19     11.55 o 
  -3  11  14       22.64       21.20      5.35 o 
  -2  11  14       10.11       11.96      3.57 o 
  -1  11  14       16.99       18.14      3.84 o 
   0  11  14        8.64       20.20      3.80 o 
   1  11  14       78.10       83.46      7.85 o 
   2  11  14        0.81        1.19      2.81 o 
   3  11  14       27.46       40.83      6.76 o 
   4  11  14        0.08        1.44      4.89 o 
  -5  12  14        0.58        8.14      5.27 o 
  -4  12  14       10.71        7.24      6.37 o 
  -3  12  14       70.31       75.41      8.51 o 
  -2  12  14      142.92      126.83      8.73 o 
  -1  12  14        2.60        1.17      2.41 o 
   0  12  14       19.19       19.22      3.19 o 
   1  12  14       44.37       47.43      5.46 o 
   2  12  14        4.76        4.58      2.94 o 
   3  12  14        8.32       12.38      5.69 o 
   4  12  14        1.12       -5.78      6.57 o 
  -5  13  14       44.34       41.04      7.22 o 
  -4  13  14       14.56       12.81      5.38 o 
  -3  13  14      152.29      156.36     12.42 o 
  -2  13  14       35.47       42.20      6.81 o 
  -1  13  14       32.79       40.91      5.08 o 
   0  13  14       53.83       56.22      4.94 o 
   1  13  14       58.81       60.19      5.89 o 
   2  13  14        0.40       -0.99      2.81 o 
   3  13  14        0.32        9.58      5.63 o 
  -5  14  14       11.77        9.14      6.19 o 
  -4  14  14       33.01       38.40      8.45 o 
  -3  14  14       15.55       19.61      5.38 o 
  -2  14  14       30.64       36.16      6.10 o 
  -1  14  14       47.43       58.38      6.53 o 
   0  14  14       14.58       18.99      4.32 o 
   1  14  14        1.47        5.04      3.39 o 
   2  14  14        9.43        4.28      4.06 o 
   3  14  14        0.19       10.02      7.79 o 
  -4  15  14        5.50        5.58      5.25 o 
  -3  15  14       36.15       28.23      7.06 o 
  -2  15  14       25.15       20.07      6.97 o 
  -1  15  14       57.20       53.24      9.68 o 
   0  15  14        4.09        0.14      3.19 o 
   1  15  14        0.11        9.89      4.57 o 
   2  15  14        8.08       20.15     19.05 o 
  -3  16  14        9.38        8.47      4.51 o 
  -2  16  14       11.95       17.33      5.32 o 
  -1  16  14       30.35       20.05      7.69 o 
   0  16  14       12.04       19.84      5.00 o 
   1  16  14       12.34       16.89     11.48 o 
  -1  17  14       13.32       11.27      8.54 o 
   0  17  14        0.00       -0.39      5.49 o 
  -7   1  15       19.32       22.88      6.43 o 
  -6   1  15       82.91       86.82      9.17 o 
  -5   1  15       48.46       41.53      4.91 o 
  -4   1  15        7.32        5.93      2.72 o 
  -3   1  15       88.56       89.02      5.47 o 
  -2   1  15      532.00      532.02     14.93 o 
  -1   1  15       14.20       15.53      2.21 o 
   0   1  15        4.25        2.74      2.80 o 
   1   1  15       26.92       30.91      4.72 o 
   2   1  15       42.12       45.51      5.75 o 
   3   1  15        0.10       -1.29      3.42 o 
   4   1  15       10.99        3.95      4.26 o 
   5   1  15        0.49        5.48      3.94 o 
   6   1  15        2.14        3.93      4.67 o 
  -7   2  15        0.27       -0.60      4.30 o 
  -6   2  15       23.38       36.32      5.70 o 
  -5   2  15       34.42       43.84      4.76 o 
  -4   2  15       20.67       24.88      3.69 o 
  -3   2  15       43.89       55.86      4.39 o 
  -2   2  15       11.09       16.94      3.45 o 
  -1   2  15      291.13      295.58      9.74 o 
   0   2  15        1.03       -2.26      3.08 o 
   1   2  15       42.25       50.31      6.00 o 
   2   2  15       50.36       64.45      7.51 o 
   3   2  15      128.87      117.67     10.53 o 
   4   2  15        6.62       12.80      4.83 o 
   5   2  15        7.03       12.75      5.60 o 
   6   2  15        0.78       -5.16      6.07 o 
  -7   3  15        2.90        1.62      4.23 o 
  -6   3  15        0.12        7.83      5.01 o 
  -5   3  15       61.47       58.59      5.03 o 
  -4   3  15      472.56      440.43     16.49 o 
  -3   3  15       50.23       53.49      4.20 o 
  -2   3  15      295.04      271.54     10.39 o 
  -1   3  15        0.53        3.81      2.50 o 
   0   3  15        9.55        8.73      3.16 o 
   1   3  15      288.53      273.60     14.24 o 
   2   3  15        0.98        0.27      2.66 o 
   3   3  15        3.36        4.19      3.36 o 
   4   3  15       31.43       14.65      5.31 o 
   5   3  15       11.51        6.16      4.63 o 
  -7   4  15        0.77        5.00      5.49 o 
  -6   4  15        3.69        2.19      3.51 o 
  -5   4  15        7.67       17.43      4.14 o 
  -4   4  15       24.71       29.94      4.06 o 
  -3   4  15      355.21      339.01     12.40 o 
  -2   4  15       40.24       39.69      4.45 o 
  -1   4  15      174.04      162.36     10.58 o 
   0   4  15      347.87      337.70     15.60 o 
   1   4  15       25.17       27.33      4.65 o 
   2   4  15        3.86        1.56      3.25 o 
   3   4  15        5.44       11.89      4.27 o 
   4   4  15       12.87        9.54      4.38 o 
   5   4  15       33.77       31.84     10.49 o 
  -7   5  15        4.89       -1.53      4.49 o 
  -6   5  15        3.95        7.29      6.97 o 
  -5   5  15       93.14       95.07      9.32 o 
  -4   5  15      237.26      248.77     10.82 o 
  -3   5  15       94.21       90.75      5.75 o 
  -2   5  15      113.28       96.04      7.08 o 
  -1   5  15      413.07      369.96     10.89 o 
   0   5  15       16.02       13.48      2.57 o 
   1   5  15       14.87       16.44      4.17 o 
   2   5  15       30.66       40.23      8.45 o 
   3   5  15       26.17       23.01      4.71 o 
   4   5  15       16.40       20.87      7.31 o 
   5   5  15        9.46       16.38      9.56 o 
  -7   6  15        0.82        5.15      4.90 o 
  -6   6  15       19.17       28.90      6.88 o 
  -5   6  15       19.08        8.47      4.73 o 
  -4   6  15       11.45       12.99      3.11 o 
  -3   6  15       29.13       22.66      3.29 o 
  -2   6  15      161.91      167.60      8.65 o 
  -1   6  15       63.05       58.71      4.95 o 
   0   6  15      231.52      207.78     10.91 o 
   1   6  15       15.79       15.82      4.04 o 
   2   6  15       95.16      112.45     11.37 o 
   3   6  15        4.72        6.31      5.10 o 
   4   6  15       21.79       32.46      7.42 o 
   5   6  15       20.69       14.42      7.62 o 
  -7   7  15       63.70       76.44     10.12 o 
  -6   7  15       16.00        8.49      4.78 o 
  -5   7  15       39.24       46.10      7.74 o 
  -4   7  15        2.59        2.45      2.64 o 
  -3   7  15       10.46        5.25      2.74 o 
  -2   7  15       74.41       70.93      5.70 o 
  -1   7  15      100.05       79.82      6.30 o 
   0   7  15       90.45       85.48      5.91 o 
   1   7  15      184.79      167.91      8.46 o 
   2   7  15       68.50       70.94      7.88 o 
   3   7  15       36.14       29.89      5.68 o 
   4   7  15       15.53       22.13      6.05 o 
   5   7  15        0.30       -3.80      6.23 o 
  -6   8  15        2.60       -3.26      3.80 o 
  -5   8  15        5.87       11.14      4.74 o 
  -4   8  15        2.01       10.33      6.54 o 
  -3   8  15       44.35       44.09      3.89 o 
  -2   8  15       65.02       58.35      4.13 o 
  -1   8  15       37.85       31.89      3.88 o 
   0   8  15       40.62       47.99      6.04 o 
   1   8  15       22.61       27.72      6.14 o 
   2   8  15       82.75       73.19      7.29 o 
   3   8  15       30.97       34.14      6.06 o 
   4   8  15       13.80       15.55      4.99 o 
   5   8  15        0.31        9.96      8.75 o 
  -6   9  15       18.91       44.58     13.07 o 
  -5   9  15       31.67       46.61      7.72 o 
  -4   9  15       71.95       71.93      7.57 o 
  -3   9  15        1.18       -0.25      2.65 o 
  -2   9  15        0.63        0.57      1.79 o 
  -1   9  15        0.51        4.68      3.09 o 
   0   9  15        3.59       11.34      4.93 o 
   1   9  15        9.57       17.17      4.34 o 
   2   9  15       58.86       49.93      6.61 o 
   3   9  15       50.46       47.32      7.20 o 
   4   9  15        0.19        3.96      5.03 o 
  -6  10  15       12.19       16.39      6.31 o 
  -5  10  15        6.06        3.67      4.27 o 
  -4  10  15        5.47        4.07      3.52 o 
  -3  10  15      145.85      128.03     10.42 o 
  -2  10  15        1.37       -0.73      1.76 o 
  -1  10  15        3.39        3.24      2.35 o 
   0  10  15        2.56        8.50      3.69 o 
   1  10  15       21.35       28.13      3.98 o 
   2  10  15       10.70       13.83      4.36 o 
   3  10  15        5.10        8.88      4.23 o 
   4  10  15       18.51       18.12      5.43 o 
  -6  11  15       17.99       18.75      5.96 o 
  -5  11  15        3.28        0.96      4.65 o 
  -4  11  15        0.17       -0.56      4.68 o 
  -3  11  15        5.47        7.48      3.93 o 
  -2  11  15       24.57       29.13      4.42 o 
  -1  11  15       12.27       19.47      3.47 o 
   0  11  15        1.64       10.80      3.38 o 
   1  11  15        0.68        1.05      2.42 o 
   2  11  15       43.62       42.55      9.29 o 
   3  11  15       28.68       31.92      7.58 o 
   4  11  15        3.24        5.64      7.60 o 
  -5  12  15        0.05       -2.29      4.14 o 
  -4  12  15       43.94       47.30      7.75 o 
  -3  12  15       20.89       22.77      4.90 o 
  -2  12  15       16.18       26.04      4.45 o 
  -1  12  15        2.00       11.40      7.09 o 
   0  12  15        0.07       -0.48      2.27 o 
   1  12  15       32.99       37.32      5.41 o 
   2  12  15       17.79       19.29      8.58 o 
   3  12  15        1.88       11.73     11.42 o 
  -5  13  15        4.82        2.98      4.63 o 
  -4  13  15        5.00        2.24      3.44 o 
  -3  13  15        0.20       -3.62      4.25 o 
  -2  13  15      156.75      159.70     12.16 o 
  -1  13  15       73.70       88.71      7.59 o 
   0  13  15        1.78        1.52      3.09 o 
   1  13  15        0.22       -0.59      3.01 o 
   2  13  15       13.50       14.90      7.68 o 
   3  13  15       24.89       36.25     14.98 o 
  -4  14  15        0.29        9.70      5.20 o 
  -3  14  15        0.02        1.48      3.76 o 
  -2  14  15       72.07       77.66     13.04 o 
  -1  14  15       13.65       24.18      7.75 o 
   0  14  15        0.91       -3.55      3.55 o 
   1  14  15       11.84       23.67      7.31 o 
   2  14  15        0.41        2.92      5.22 o 
  -3  15  15       22.60       24.52      6.97 o 
  -2  15  15        0.53        1.49      3.90 o 
  -1  15  15        7.27        5.20      5.13 o 
   0  15  15        2.61        1.60      3.60 o 
   1  15  15        7.49       -2.32      5.75 o 
   2  15  15       12.62        6.74      7.90 o 
  -2  16  15       37.84       58.64     11.01 o 
  -1  16  15        4.29        1.20      4.58 o 
   0  16  15        0.21       -4.50      7.55 o 
   1  16  15       13.21       18.64      9.76 o 
  -7   0  16      104.66      143.28     19.66 o 
  -6   0  16       40.00       42.05      8.71 o 
  -5   0  16       22.52       25.55      6.36 o 
  -4   0  16     1896.71     1831.40     86.14 o 
  -3   0  16        0.18        2.92      2.63 o 
  -2   0  16      185.99      180.31      8.80 o 
  -1   0  16      143.16      123.20     12.78 o 
   0   0  16      317.75      304.78     22.76 o 
   1   0  16       34.45       43.17      8.45 o 
   2   0  16      178.77      171.79     17.00 o 
   3   0  16        0.57       -4.72      4.84 o 
   4   0  16        0.03       -4.41      7.43 o 
   5   0  16        0.22        6.30     10.22 o 
  -7   1  16        3.74       -0.35      3.51 o 
  -6   1  16        1.68        5.52      3.81 o 
  -5   1  16      378.49      418.34     18.38 o 
  -4   1  16       72.02       56.08      5.02 o 
  -3   1  16      810.32      779.94     24.36 o 
  -2   1  16       91.23       83.89      4.78 o 
  -1   1  16      197.47      212.60     11.79 o 
   0   1  16        5.23        9.43      3.80 o 
   1   1  16       20.63       22.75      4.75 o 
   2   1  16       42.02       48.09      6.35 o 
   3   1  16       52.58       57.79      7.48 o 
   4   1  16        5.07        0.92      3.16 o 
   5   1  16        8.92       14.82      5.68 o 
  -7   2  16       17.97       25.68      8.44 o 
  -6   2  16        8.05        2.95      3.27 o 
  -5   2  16        0.10       -0.57      2.49 o 
  -4   2  16      797.94      738.20     25.75 o 
  -3   2  16        4.33        9.56      2.50 o 
  -2   2  16       63.64       66.04      4.02 o 
  -1   2  16      113.85      109.76      7.76 o 
   0   2  16      226.82      230.92     12.80 o 
   1   2  16       39.77       43.88      5.87 o 
   2   2  16       13.18       16.39      5.03 o 
   3   2  16       17.67       24.38      5.03 o 
   4   2  16        4.24        2.59      4.43 o 
   5   2  16       19.82       15.50      5.65 o 
  -7   3  16       14.25        3.96      5.08 o 
  -6   3  16       87.84       94.51      8.51 o 
  -5   3  16        1.91       -1.74      2.46 o 
  -4   3  16        2.63       -2.19      2.40 o 
  -3   3  16      402.49      413.29     22.41 o 
  -2   3  16      553.74      573.07     17.76 o 
  -1   3  16       90.64       87.94      5.77 o 
   0   3  16      117.57      127.45      9.36 o 
   1   3  16        0.37       -3.06      3.19 o 
   2   3  16        0.29       -0.41      2.66 o 
   3   3  16        7.21        0.19      2.96 o 
   4   3  16        0.01       -0.25      4.07 o 
   5   3  16        0.39       -5.39      5.39 o 
  -7   4  16        0.05        0.32      4.60 o 
  -6   4  16        3.12       13.84      8.36 o 
  -5   4  16        0.63        2.53      3.07 o 
  -4   4  16       17.97       23.81      3.62 o 
  -3   4  16        3.86        9.62      3.44 o 
  -2   4  16       26.45       19.23      3.38 o 
  -1   4  16        0.58       -0.04      2.55 o 
   0   4  16        0.54        0.29      2.44 o 
   1   4  16      105.36      101.49      9.18 o 
   2   4  16        9.27        4.96      4.09 o 
   3   4  16        0.23       -1.93      3.17 o 
   4   4  16        3.91        6.09      4.56 o 
   5   4  16        3.79        2.81      3.97 o 
  -7   5  16        5.41        5.67      5.79 o 
  -6   5  16       35.86       42.97      7.45 o 
  -5   5  16       51.50       49.44      5.93 o 
  -4   5  16      181.92      186.77      9.19 o 
  -3   5  16       64.84       55.58      4.85 o 
  -2   5  16      309.85      278.55     10.85 o 
  -1   5  16      299.82      283.24     12.01 o 
   0   5  16      142.76      140.32      8.92 o 
   1   5  16      246.69      234.57     15.62 o 
   2   5  16        1.54        1.71      3.35 o 
   3   5  16       18.79        8.22      4.65 o 
   4   5  16        8.41        6.30      3.91 o 
   5   5  16        2.86        3.75      4.68 o 
  -7   6  16        0.05       -1.35      4.49 o 
  -6   6  16       54.11       57.81      9.59 o 
  -5   6  16        0.63        0.81      5.20 o 
  -4   6  16      103.86       81.00      5.91 o 
  -3   6  16       60.42       60.31      6.39 o 
  -2   6  16      138.14      118.14      5.95 o 
  -1   6  16       48.44       44.26      4.87 o 
   0   6  16      187.93      181.93     14.77 o 
   1   6  16        1.10        1.13      2.84 o 
   2   6  16       52.79       60.74      8.92 o 
   3   6  16       37.03       54.88      8.13 o 
   4   6  16        0.42        2.73      3.57 o 
   5   6  16       16.89       17.29      6.67 o 
  -6   7  16       40.81       31.41      6.12 o 
  -5   7  16       41.75       55.40      6.75 o 
  -4   7  16        8.24       13.21      3.11 o 
  -3   7  16       30.63       24.01      3.21 o 
  -2   7  16       11.15       14.24      2.57 o 
  -1   7  16      142.20      137.32      9.37 o 
   0   7  16        0.08       -0.16      2.03 o 
   1   7  16        0.00        0.77      2.67 o 
   2   7  16       17.04       18.01      5.15 o 
   3   7  16       10.10       13.87      6.82 o 
   4   7  16       16.11       16.31      5.06 o 
   5   7  16        0.29        4.96      5.27 o 
  -6   8  16        4.17        4.97      4.83 o 
  -5   8  16       89.82       95.97     10.50 o 
  -4   8  16       20.01       24.55      5.89 o 
  -3   8  16      156.60      166.86      8.25 o 
  -2   8  16      208.73      199.28     10.15 o 
  -1   8  16        3.17       11.06      5.57 o 
   0   8  16       20.27       23.16      5.09 o 
   1   8  16        0.03        0.47      4.71 o 
   2   8  16       52.11       57.79      8.95 o 
   3   8  16        8.16       10.82      4.72 o 
   4   8  16        0.35        6.28      8.99 o 
  -6   9  16       21.89       42.57      8.35 o 
  -5   9  16       37.76       42.62      8.24 o 
  -4   9  16        5.41        3.91      3.85 o 
  -3   9  16        2.50        4.66      2.61 o 
  -2   9  16      339.68      293.52     13.37 o 
  -1   9  16       20.64       50.53     11.37 o 
   0   9  16       75.76       65.99      8.52 o 
   1   9  16        0.00        0.51      3.61 o 
   2   9  16       33.08       39.28      7.71 o 
   3   9  16       30.29       27.97      6.10 o 
   4   9  16        0.52        1.57      4.46 o 
  -6  10  16        0.25        5.28      4.90 o 
  -5  10  16      264.83      279.67     20.52 o 
  -4  10  16       11.72       23.41      5.63 o 
  -3  10  16       10.12       11.95      4.20 o 
  -2  10  16        4.38        4.50      2.84 o 
  -1  10  16       78.95       75.27      6.31 o 
   0  10  16       51.97       54.04      5.72 o 
   1  10  16        2.07       -2.60      3.29 o 
   2  10  16        0.02       -3.76      3.76 o 
   3  10  16        0.18        6.52      4.41 o 
   4  10  16        9.18       11.97      9.34 o 
  -5  11  16        9.79       14.04      5.82 o 
  -4  11  16       35.74       40.39      7.16 o 
  -3  11  16        1.06       -0.34      2.67 o 
  -2  11  16      206.07      190.21     11.10 o 
  -1  11  16        6.61       10.35      3.23 o 
   0  11  16       37.60       33.85      4.75 o 
   1  11  16        0.83       -1.33      3.29 o 
   2  11  16       16.88       20.98      5.79 o 
   3  11  16       30.90       35.78      7.02 o 
  -5  12  16        4.86        3.25      4.32 o 
  -4  12  16        7.03       13.66      5.12 o 
  -3  12  16        0.03        5.48      3.87 o 
  -2  12  16       64.82       68.88      8.45 o 
  -1  12  16        0.11        5.40      3.89 o 
   0  12  16        0.29       -0.49      2.91 o 
   1  12  16       15.34       18.76      6.82 o 
   2  12  16       70.44       76.12      9.15 o 
   3  12  16        0.42        2.56      6.50 o 
  -4  13  16       15.36       22.49      6.00 o 
  -3  13  16       22.99       21.69      5.78 o 
  -2  13  16       59.73       59.58      7.53 o 
  -1  13  16        1.93        3.99      3.72 o 
   0  13  16        7.87        3.41      3.83 o 
   1  13  16        7.41        3.60      3.46 o 
   2  13  16        0.00       11.03      4.97 o 
  -4  14  16       59.60       64.84      9.22 o 
  -3  14  16        8.12       32.21     13.46 o 
  -2  14  16       30.41       32.29     10.34 o 
  -1  14  16        6.76        6.30      4.23 o 
   0  14  16       10.48        9.48      4.88 o 
   1  14  16       13.42        2.71      4.86 o 
   2  14  16        0.61        2.98      5.91 o 
  -3  15  16        0.90        3.02      5.59 o 
  -2  15  16       48.31       39.52      9.68 o 
  -1  15  16       37.92       34.74     11.58 o 
   0  15  16        4.45        3.16      4.84 o 
   1  15  16       18.08        9.94      7.64 o 
  -1  16  16        1.49       -1.86      9.06 o 
  -7   1  17       56.71       56.93     10.38 o 
  -6   1  17       80.68       73.45      7.86 o 
  -5   1  17      201.15      211.86     11.88 o 
  -4   1  17        2.47        2.01      2.63 o 
  -3   1  17        8.79        5.06      3.87 o 
  -2   1  17        0.65        6.02      2.42 o 
  -1   1  17       28.97       25.73      4.49 o 
   0   1  17      171.00      171.17     11.94 o 
   1   1  17        7.94       10.56      7.04 o 
   2   1  17       40.51       51.39      7.28 o 
   3   1  17        6.65       13.79      5.90 o 
   4   1  17        5.72       15.19      6.27 o 
   5   1  17        0.04       15.85     12.25 o 
  -7   2  17        0.13       -3.32      5.06 o 
  -6   2  17      107.70      125.12     10.21 o 
  -5   2  17       62.33       67.92      6.23 o 
  -4   2  17        0.44       -2.63      2.63 o 
  -3   2  17       75.54       72.59      5.85 o 
  -2   2  17        3.07       -0.36      1.31 o 
  -1   2  17       86.34      101.22      7.54 o 
   0   2  17       49.00       54.43      6.34 o 
   1   2  17        4.31       11.09      4.00 o 
   2   2  17       12.04       24.57      5.25 o 
   3   2  17      105.84      100.41     10.50 o 
   4   2  17       12.80       15.69      6.47 o 
   5   2  17        0.81       -4.20      5.53 o 
  -7   3  17       76.93      107.85     14.14 o 
  -6   3  17       27.68       30.32      5.68 o 
  -5   3  17       54.73       56.09      6.19 o 
  -4   3  17       10.26        7.38      2.90 o 
  -3   3  17      239.08      242.02     12.72 o 
  -2   3  17      128.21      121.68      5.55 o 
  -1   3  17       26.12       33.40      4.87 o 
   0   3  17       31.34       28.72      4.66 o 
   1   3  17        3.48        8.24      5.33 o 
   2   3  17       69.85       60.17      7.14 o 
   3   3  17       10.89       18.63      5.23 o 
   4   3  17        7.11        5.71      4.96 o 
   5   3  17        0.12        0.93      4.52 o 
  -7   4  17        0.08        0.60      6.27 o 
  -6   4  17       23.40       23.92      5.73 o 
  -5   4  17      138.02      156.23     10.67 o 
  -4   4  17       61.83       72.37      5.88 o 
  -3   4  17       12.70       10.26      3.09 o 
  -2   4  17        0.08        6.99      3.21 o 
  -1   4  17       10.27       14.82      4.44 o 
   0   4  17      102.97      118.62     11.90 o 
   1   4  17      130.91      129.62     10.58 o 
   2   4  17       12.93       23.84      5.51 o 
   3   4  17       11.29        5.80      4.23 o 
   4   4  17        0.63        0.59      3.40 o 
   5   4  17        2.31       -4.76      4.83 o 
  -7   5  17        0.03       -6.06      6.37 o 
  -6   5  17       99.61       95.49     10.58 o 
  -5   5  17      152.10      179.98     11.70 o 
  -4   5  17       32.61       46.08      4.93 o 
  -3   5  17      199.74      197.49      9.68 o 
  -2   5  17     1158.51     1064.56     36.04 o 
  -1   5  17       51.03       47.87      4.71 o 
   0   5  17        9.99       11.86      3.74 o 
   1   5  17       41.37       49.85      6.83 o 
   2   5  17       13.28       16.39      4.63 o 
   3   5  17        7.81        4.35      4.18 o 
   4   5  17        8.95        3.39      4.22 o 
   5   5  17        0.12        3.04      4.61 o 
  -6   6  17        2.51        1.44      3.78 o 
  -5   6  17       24.91       24.38      5.59 o 
  -4   6  17      162.76      149.29      8.48 o 
  -3   6  17      111.50      100.19      6.61 o 
  -2   6  17      280.50      238.08      9.61 o 
  -1   6  17      299.33      284.85     12.61 o 
   0   6  17      184.62      192.31     12.78 o 
   1   6  17        4.48       -3.12      3.12 o 
   2   6  17        4.64        2.68      3.56 o 
   3   6  17       24.14       40.55      6.73 o 
   4   6  17        3.98        1.59      3.99 o 
  -6   7  17        3.43        4.91      6.20 o 
  -5   7  17       13.53       14.13      4.93 o 
  -4   7  17        5.37        5.02      3.92 o 
  -3   7  17       86.91       98.08      6.52 o 
  -2   7  17      151.52      141.36      6.56 o 
  -1   7  17      119.25      133.06      8.11 o 
   0   7  17        2.93       -0.68      3.04 o 
   1   7  17       30.99       37.75      5.57 o 
   2   7  17        2.11        9.19      4.38 o 
   3   7  17        2.14       10.32      5.36 o 
   4   7  17        3.78        1.38      4.21 o 
  -6   8  17        0.86       -4.73      4.73 o 
  -5   8  17        2.60        7.54      4.43 o 
  -4   8  17        2.42        2.88      3.72 o 
  -3   8  17       63.06       65.81      5.95 o 
  -2   8  17       71.33       68.83      6.23 o 
  -1   8  17       47.59       44.41      5.59 o 
   0   8  17        1.11        2.25      4.10 o 
   1   8  17       21.90       33.21      5.62 o 
   2   8  17        0.01       -2.04      3.48 o 
   3   8  17        2.98        2.93      4.16 o 
   4   8  17        0.56       -1.62      4.94 o 
  -6   9  17        4.82        7.18      4.68 o 
  -5   9  17        0.00       -3.31      4.14 o 
  -4   9  17        3.39       -0.57      3.13 o 
  -3   9  17      175.25      139.22      8.65 o 
  -2   9  17       70.77       72.33      6.11 o 
  -1   9  17       38.59       44.32      6.30 o 
   0   9  17      122.89      121.94     10.05 o 
   1   9  17       12.14       27.40      5.47 o 
   2   9  17       32.72       42.47      6.69 o 
   3   9  17        2.79        3.55      3.92 o 
   4   9  17        7.13        0.69      4.07 o 
  -5  10  17       14.81       16.31      6.23 o 
  -4  10  17       18.11       32.81      6.55 o 
  -3  10  17        0.22        0.46      2.80 o 
  -2  10  17        4.94        0.89      3.11 o 
  -1  10  17       26.15       28.93      4.73 o 
   0  10  17       36.22       35.16      5.52 o 
   1  10  17       12.67        7.52      3.90 o 
   2  10  17        0.01       15.43      6.36 o 
   3  10  17       29.28       34.18      7.92 o 
  -5  11  17       18.14       25.99      9.35 o 
  -4  11  17       17.53       17.80      5.58 o 
  -3  11  17        1.45        0.31      3.93 o 
  -2  11  17       29.37       35.02      6.22 o 
  -1  11  17        4.50        3.72      3.00 o 
   0  11  17      133.39      138.59     12.13 o 
   1  11  17       26.25       16.31      5.07 o 
   2  11  17       22.33       27.04      6.20 o 
   3  11  17        2.28        5.06      4.34 o 
  -5  12  17        7.18        5.16      6.15 o 
  -4  12  17        8.36       11.24      5.20 o 
  -3  12  17        0.21        1.29      3.51 o 
  -2  12  17       70.80       83.26     11.86 o 
  -1  12  17        0.88        1.73      3.57 o 
   0  12  17       49.83       57.23      8.03 o 
   1  12  17        4.79        7.43      4.32 o 
   2  12  17        0.21        1.83      3.98 o 
   3  12  17        6.44        2.56      9.76 o 
  -4  13  17        0.12       -5.68      5.68 o 
  -3  13  17        0.21       -1.35      4.83 o 
  -2  13  17       44.97       55.84      9.48 o 
  -1  13  17        7.00       18.39      8.52 o 
   0  13  17       40.12       42.53      9.26 o 
   1  13  17        0.24       -1.25      4.22 o 
   2  13  17        0.40        5.34      4.68 o 
  -3  14  17        5.76       18.11      7.51 o 
  -2  14  17        3.06        3.63      7.58 o 
  -1  14  17        0.84       -2.08     10.10 o 
   0  14  17        3.13        4.37      5.47 o 
   1  14  17        5.69        0.23      4.13 o 
  -2  15  17        1.67        8.78      6.24 o 
  -1  15  17        0.98        5.47      6.74 o 
   0  15  17        1.38        4.97      7.85 o 
  -7   0  18        3.18       -1.16      7.67 o 
  -6   0  18       29.45       31.83      9.93 o 
  -5   0  18        0.02       -0.33      2.83 o 
  -4   0  18      115.11       96.69      8.19 o 
  -3   0  18        3.47       15.61      7.43 o 
  -2   0  18      241.77      205.60     17.58 o 
  -1   0  18       10.91        0.86      4.99 o 
   0   0  18      314.58      332.76     27.92 o 
   1   0  18        6.36        4.36      5.65 o 
   2   0  18       51.56       43.49     10.01 o 
   3   0  18       63.99       72.84     13.66 o 
   4   0  18       10.40        7.07      6.81 o 
   5   0  18        0.27        5.69      6.86 o 
  -7   1  18        0.73       -4.67      5.50 o 
  -6   1  18       61.80       60.19      9.66 o 
  -5   1  18        9.28        8.41      3.45 o 
  -4   1  18       30.94       21.66      3.53 o 
  -3   1  18        0.25       -0.23      2.12 o 
  -2   1  18       40.42       26.92      5.09 o 
  -1   1  18       92.74       94.40     10.75 o 
   0   1  18       39.13       45.73      7.17 o 
   1   1  18      181.09      187.06     12.80 o 
   2   1  18       29.82       34.84      7.00 o 
   3   1  18        2.96        5.01      4.35 o 
   4   1  18        0.83       -4.49      4.49 o 
   5   1  18        4.93        6.92      5.78 o 
  -7   2  18        0.40        0.08      4.41 o 
  -6   2  18        0.97        9.54      7.62 o 
  -5   2  18      226.27      195.94     10.69 o 
  -4   2  18       64.07       75.89      5.94 o 
  -3   2  18       66.46       70.84      5.78 o 
  -2   2  18       12.03       13.25      5.67 o 
  -1   2  18       32.89       29.09      5.05 o 
   0   2  18      122.16      121.23     10.15 o 
   1   2  18        6.08        5.84      3.40 o 
   2   2  18        0.42        2.10      4.40 o 
   3   2  18        0.28        3.41      3.99 o 
   4   2  18        7.94       15.08      5.27 o 
   5   2  18        0.02       -4.11      6.88 o 
  -7   3  18       31.79       44.38     11.38 o 
  -6   3  18        0.00       -0.30      3.35 o 
  -5   3  18        1.01       -2.30      2.83 o 
  -4   3  18       23.58       33.63      4.40 o 
  -3   3  18       72.00       65.92      4.76 o 
  -2   3  18      172.87      168.34      8.40 o 
  -1   3  18        2.93        8.94      6.37 o 
   0   3  18       41.25       37.28      6.01 o 
   1   3  18        4.24        4.78      3.50 o 
   2   3  18        0.06       -2.30      3.24 o 
   3   3  18       10.63       13.57      5.45 o 
   4   3  18       22.97       12.22      6.06 o 
  -6   4  18        3.93        4.94      3.67 o 
  -5   4  18      123.43      122.14     11.15 o 
  -4   4  18       27.63       40.03      4.73 o 
  -3   4  18        8.26        9.93      3.09 o 
  -2   4  18       16.98       23.56      3.69 o 
  -1   4  18      529.03      520.14     28.18 o 
   0   4  18       54.56       46.75      5.97 o 
   1   4  18        6.42        2.15      3.61 o 
   2   4  18       21.48       18.87      5.36 o 
   3   4  18       31.05       28.08      6.55 o 
   4   4  18        6.01        3.44      4.76 o 
  -6   5  18        9.59       10.05      5.03 o 
  -5   5  18       57.41       61.49      8.31 o 
  -4   5  18        4.18        6.89      2.92 o 
  -3   5  18       26.87       31.70      4.59 o 
  -2   5  18       45.26       48.33      5.21 o 
  -1   5  18      189.44      182.93     12.61 o 
   0   5  18      191.99      189.67     13.35 o 
   1   5  18       16.96       18.53      4.66 o 
   2   5  18        0.90       -3.93      3.93 o 
   3   5  18        1.54       -0.86      3.96 o 
   4   5  18        4.93        1.28      3.99 o 
  -6   6  18       15.24       23.75      9.35 o 
  -5   6  18       42.16       53.28      8.51 o 
  -4   6  18      111.91      108.60      8.09 o 
  -3   6  18       45.44       61.34      6.61 o 
  -2   6  18        5.39        7.42      4.08 o 
  -1   6  18       87.13       78.39      8.28 o 
   0   6  18      218.64      216.74     14.40 o 
   1   6  18       14.73       11.91      5.03 o 
   2   6  18        8.73       11.98      4.83 o 
   3   6  18        3.76        3.54      4.04 o 
   4   6  18        1.41        3.03      4.43 o 
  -6   7  18        5.15        3.60      4.41 o 
  -5   7  18        0.00        3.02      4.86 o 
  -4   7  18       20.70       26.19      5.29 o 
  -3   7  18       20.84       24.46      3.53 o 
  -2   7  18       43.92       49.68      5.22 o 
  -1   7  18        1.83        2.01      4.53 o 
   0   7  18       31.82       40.15      6.49 o 
   1   7  18       30.30       46.01      6.60 o 
   2   7  18        9.39        6.79      4.18 o 
   3   7  18        2.06        5.67      4.37 o 
   4   7  18       11.66        6.63      4.61 o 
  -6   8  18       62.24       74.01     10.70 o 
  -5   8  18      180.59      200.11     15.00 o 
  -4   8  18       13.37       12.10      4.40 o 
  -3   8  18       13.15       17.41      3.40 o 
  -2   8  18       42.49       36.10      4.82 o 
  -1   8  18       76.70       72.37      7.13 o 
   0   8  18        3.63       -1.02      2.97 o 
   1   8  18        1.06        3.44      3.79 o 
   2   8  18       83.47       83.58     10.83 o 
   3   8  18       50.27       64.31      9.27 o 
   4   8  18        7.93       11.40      5.65 o 
  -5   9  18       12.15       14.65      5.33 o 
  -4   9  18       54.40       50.66      7.40 o 
  -3   9  18        0.00       10.93      4.33 o 
  -2   9  18       61.91       52.08      5.25 o 
  -1   9  18        5.25        6.86      3.70 o 
   0   9  18        6.41        8.98      6.21 o 
   1   9  18        2.55        0.32      2.91 o 
   2   9  18        1.21        3.25      3.96 o 
   3   9  18        6.78       16.47      7.04 o 
  -5  10  18       11.84       14.39      5.82 o 
  -4  10  18       12.53       19.59      6.46 o 
  -3  10  18      157.40      136.74     14.45 o 
  -2  10  18       48.86       51.74      8.20 o 
  -1  10  18        3.59        5.62      5.04 o 
   0  10  18       50.88       53.25      8.05 o 
   1  10  18        3.74       10.02      6.57 o 
   2  10  18        3.48        3.12      3.77 o 
   3  10  18        4.65        7.20      4.65 o 
  -5  11  18        8.39        9.57      6.88 o 
  -4  11  18       39.77       37.65     11.93 o 
  -3  11  18        4.12        5.78      5.01 o 
  -2  11  18      222.62      201.16     15.69 o 
  -1  11  18        0.00        5.58      4.70 o 
   0  11  18        0.38       -2.34      3.62 o 
   1  11  18       54.89       60.66      9.18 o 
   2  11  18        9.98        3.17      5.50 o 
  -4  12  18        3.77        4.57      5.55 o 
  -3  12  18       11.47       -1.07      3.79 o 
  -2  12  18        7.83       19.20      9.78 o 
  -1  12  18        3.26        6.04      5.15 o 
   0  12  18        0.00       -1.71      4.47 o 
   1  12  18        2.30        5.96      4.04 o 
   2  12  18        9.96        6.36      5.05 o 
  -3  13  18        0.72       -0.47      4.69 o 
  -2  13  18       18.42       16.97      8.94 o 
  -1  13  18        0.06       -0.48      4.30 o 
   0  13  18        1.57        6.60      5.45 o 
   1  13  18        2.15        1.55      4.74 o 
  -2  14  18        1.80        7.45     17.19 o 
  -1  14  18        6.20        2.30      6.75 o 
   0  14  18       35.23       46.16      8.78 o 
  -6   1  19       10.72       15.72      5.34 o 
  -5   1  19       34.99       44.82      5.46 o 
  -4   1  19       29.52       25.27      3.69 o 
  -3   1  19       77.08       63.99      4.41 o 
  -2   1  19       16.88       18.03      4.73 o 
  -1   1  19        9.53        1.90      4.63 o 
   0   1  19        4.10        9.53      7.21 o 
   1   1  19       19.06       30.42      5.97 o 
   2   1  19        0.20        3.28      3.47 o 
   3   1  19       14.18        9.45      4.53 o 
   4   1  19        5.68       10.26      5.97 o 
  -6   2  19        7.11        9.84      5.62 o 
  -5   2  19       24.72       25.96      4.71 o 
  -4   2  19       23.23       26.69      3.93 o 
  -3   2  19        1.42       -1.19      2.27 o 
  -2   2  19      104.03      104.26      9.44 o 
  -1   2  19      108.89      116.63     13.44 o 
   0   2  19      233.79      242.46     16.90 o 
   1   2  19        9.51       15.46      5.83 o 
   2   2  19       14.63       16.98      5.17 o 
   3   2  19        8.26        3.95      4.46 o 
   4   2  19        0.29       -1.33      5.21 o 
  -6   3  19       34.31       33.04      6.90 o 
  -5   3  19        1.29        5.52      3.69 o 
  -4   3  19       15.50       13.77      3.76 o 
  -3   3  19      534.28      490.99     29.17 o 
  -2   3  19       19.37       17.16      4.75 o 
  -1   3  19      131.64      129.94     10.70 o 
   0   3  19      278.89      293.80     20.30 o 
   1   3  19        8.88       18.38      5.60 o 
   2   3  19        0.76        1.14      3.56 o 
   3   3  19        2.54        1.09      3.68 o 
   4   3  19        1.11        1.33      4.13 o 
  -6   4  19        1.99        0.73      3.45 o 
  -5   4  19       29.47       37.16      5.32 o 
  -4   4  19        0.02       -0.03      2.46 o 
  -3   4  19       44.06       39.00      4.51 o 
  -2   4  19      300.99      287.40     19.92 o 
  -1   4  19       35.90       42.67      9.12 o 
   0   4  19       91.08       93.41     10.33 o 
   1   4  19       77.11       71.92      9.17 o 
   2   4  19       11.07       19.35      5.96 o 
   3   4  19        8.85       15.61     10.24 o 
   4   4  19        3.73       13.54      9.91 o 
  -6   5  19        1.21       -4.63      4.63 o 
  -5   5  19       35.46       46.30     10.82 o 
  -4   5  19        3.18        4.83      3.14 o 
  -3   5  19      183.71      202.26     13.77 o 
  -2   5  19        2.43        5.57      3.88 o 
  -1   5  19        1.69       12.21      6.67 o 
   0   5  19       90.01       86.07      8.29 o 
   1   5  19       20.34       30.41      5.80 o 
   2   5  19        1.25       -0.30      3.64 o 
   3   5  19       15.31       16.70      8.55 o 
   4   5  19        2.07        2.80      4.63 o 
  -6   6  19       16.07       22.24      6.57 o 
  -5   6  19        6.56       11.50      5.54 o 
  -4   6  19       33.09       36.98      5.23 o 
  -3   6  19        1.82       -1.57      2.75 o 
  -2   6  19        8.71       16.14      6.47 o 
  -1   6  19       21.53       32.73      5.97 o 
   0   6  19       16.35       24.99      5.30 o 
   1   6  19        0.12       -0.30      3.13 o 
   2   6  19        0.00       12.27      7.23 o 
   3   6  19       18.15       20.71      8.52 o 
   4   6  19        0.15        1.35      4.64 o 
  -6   7  19        2.00        8.46      4.54 o 
  -5   7  19        4.79       10.79      5.28 o 
  -4   7  19       48.48       54.32      7.06 o 
  -3   7  19       24.86       33.78      6.70 o 
  -2   7  19        2.44        1.31      2.92 o 
  -1   7  19       86.24       94.51     15.02 o 
   0   7  19        0.09        1.69      3.12 o 
   1   7  19        8.02        5.13      3.76 o 
   2   7  19        5.04        4.00      3.99 o 
   3   7  19        1.50        1.19      3.97 o 
  -5   8  19        3.99        5.90      4.51 o 
  -4   8  19       44.53       65.19     14.71 o 
  -3   8  19       15.87        9.80      4.31 o 
  -2   8  19        9.63        3.91      3.24 o 
  -1   8  19       73.57       69.42      7.71 o 
   0   8  19       18.01       25.32      6.71 o 
   1   8  19       12.55       18.13      5.62 o 
   2   8  19        0.82        5.96      5.90 o 
   3   8  19       14.40       10.33      5.29 o 
  -5   9  19        1.16        3.74      4.97 o 
  -4   9  19        1.26       -0.12      4.76 o 
  -3   9  19        2.69        5.53      5.07 o 
  -2   9  19       13.05       13.58      4.32 o 
  -1   9  19        0.38        1.55      4.20 o 
   0   9  19        9.71       16.73      5.20 o 
   1   9  19        2.61        0.09      3.47 o 
   2   9  19       11.54       11.60      5.10 o 
   3   9  19       14.45       31.61     10.23 o 
  -5  10  19        2.32       10.57      7.27 o 
  -4  10  19       11.22        1.78      5.22 o 
  -3  10  19        2.19        0.62      4.36 o 
  -2  10  19       25.94       31.89      7.41 o 
  -1  10  19       85.50      100.19     10.43 o 
   0  10  19        9.84        9.93      5.06 o 
   1  10  19       12.85       14.95      5.55 o 
   2  10  19        0.02        2.43      4.34 o 
  -4  11  19       22.26       30.40     18.83 o 
  -3  11  19       18.51       10.59      6.08 o 
  -2  11  19        1.14        4.45      5.82 o 
  -1  11  19       52.68       64.36     15.44 o 
   0  11  19        8.99        9.45      5.13 o 
   1  11  19        2.13        2.50      3.78 o 
   2  11  19        2.15        5.12      4.79 o 
  -3  12  19       26.35       45.39     11.37 o 
  -2  12  19        8.80       14.78      9.09 o 
  -1  12  19        1.03       -6.22      7.43 o 
   0  12  19       14.83        4.32      5.58 o 
   1  12  19        2.34        0.31      6.15 o 
  -2  13  19        6.59        2.23      8.36 o 
  -1  13  19       42.47       62.83     12.39 o 
   0  13  19        0.26        1.19      6.34 o 
  -6   0  20       94.13      129.28     17.35 o 
  -5   0  20       64.19       53.76      8.43 o 
  -4   0  20        0.32        0.81      3.64 o 
  -3   0  20      483.90      481.05     39.63 o 
  -2   0  20       80.32       74.73     11.96 o 
  -1   0  20      176.84      179.54     18.81 o 
   0   0  20      249.31      266.08     25.83 o 
   1   0  20       97.64       88.11     19.74 o 
   2   0  20        9.37        6.58      7.04 o 
   3   0  20       25.92       34.61     10.44 o 
   4   0  20       20.22       32.28     19.05 o 
  -6   1  20       11.66       12.95      5.63 o 
  -5   1  20        4.85       -0.10      3.29 o 
  -4   1  20       67.17       82.18      6.26 o 
  -3   1  20       16.87       20.12      5.52 o 
  -2   1  20       26.82       36.55      6.10 o 
  -1   1  20       26.68       34.81      5.95 o 
   0   1  20       37.96       52.43      8.21 o 
   1   1  20       11.88        4.11      6.60 o 
   2   1  20        0.34        2.54      3.69 o 
   3   1  20       29.16       37.46      7.78 o 
   4   1  20        9.22       -1.05      4.52 o 
  -6   2  20       33.86       44.76      7.93 o 
  -5   2  20        0.15        1.42      2.67 o 
  -4   2  20        7.71       10.54      4.93 o 
  -3   2  20      116.31      113.76     10.27 o 
  -2   2  20        8.21       13.57      4.57 o 
  -1   2  20       45.46       49.56      7.01 o 
   0   2  20        1.83        4.33      3.98 o 
   1   2  20       62.00       66.92      8.73 o 
   2   2  20        0.23       -0.01      3.52 o 
   3   2  20        0.44       -0.53      3.90 o 
   4   2  20        0.00       -2.85      4.35 o 
  -6   3  20       20.53       24.94     10.11 o 
  -5   3  20        6.44        7.17      3.26 o 
  -4   3  20      261.89      280.70     15.67 o 
  -3   3  20        0.42       -3.69      3.99 o 
  -2   3  20        9.76       31.66      8.58 o 
  -1   3  20      269.93      242.16     16.06 o 
   0   3  20        9.74        3.98      3.93 o 
   1   3  20        0.04       -1.66      4.79 o 
   2   3  20        2.57        2.32      4.56 o 
   3   3  20        2.96        5.01      4.49 o 
   4   3  20        0.07       -0.16      4.82 o 
  -6   4  20       19.83       10.14      8.54 o 
  -5   4  20        2.21        2.06      4.22 o 
  -4   4  20       19.02       38.16     11.06 o 
  -3   4  20        0.35       -2.18      3.28 o 
  -2   4  20       62.27       63.20      7.69 o 
  -1   4  20      135.33      131.99     11.92 o 
   0   4  20       34.48       37.36      6.77 o 
   1   4  20        0.02        5.08      4.26 o 
   2   4  20        9.07       15.40      5.73 o 
   3   4  20        0.54        7.02      6.72 o 
  -6   5  20      112.53      147.80     17.43 o 
  -5   5  20       89.28       86.85     13.30 o 
  -4   5  20      133.64      134.03      9.95 o 
  -3   5  20        6.47        8.19      3.98 o 
  -2   5  20       41.29       49.75      7.41 o 
  -1   5  20        0.07        0.37      2.93 o 
   0   5  20      171.91      158.47     12.10 o 
   1   5  20        3.04       -2.68      3.56 o 
   2   5  20        1.27        4.58      4.43 o 
   3   5  20        0.03       -5.09      5.28 o 
  -5   6  20        0.15       -5.09      5.94 o 
  -4   6  20        6.15       16.02      7.61 o 
  -3   6  20        0.00        2.61      3.69 o 
  -2   6  20        6.75       10.58      6.10 o 
  -1   6  20       10.95       15.88      5.21 o 
   0   6  20        4.35        6.58      4.76 o 
   1   6  20       33.26       32.05      7.24 o 
   2   6  20        0.01       -0.79      4.09 o 
   3   6  20        2.49        8.92      5.59 o 
  -5   7  20       20.33       26.07     11.18 o 
  -4   7  20        0.08        2.80      5.48 o 
  -3   7  20       16.05       12.32      4.75 o 
  -2   7  20        1.35        3.50      3.43 o 
  -1   7  20        0.30       -0.42      3.07 o 
   0   7  20        2.26       10.76      4.39 o 
   1   7  20        1.53        6.05      4.35 o 
   2   7  20        1.39        0.08      4.03 o 
   3   7  20        4.85        6.59      5.31 o 
  -5   8  20       20.53       26.22      7.44 o 
  -4   8  20       27.60       21.86      7.19 o 
  -3   8  20        1.10        2.09      5.06 o 
  -2   8  20        2.31       -2.67      3.30 o 
  -1   8  20       48.48       55.42      7.19 o 
   0   8  20        0.00        9.04      4.25 o 
   1   8  20       15.52       11.27      5.77 o 
   2   8  20        9.12        8.64      5.81 o 
   3   8  20        1.45        3.77      6.08 o 
  -4   9  20        2.26       19.95     13.24 o 
  -3   9  20       20.14       25.75     14.40 o 
  -2   9  20        0.03        4.07      4.47 o 
  -1   9  20        1.77       -1.40      3.52 o 
   0   9  20        2.11        7.90      5.15 o 
   1   9  20        3.37        3.73      4.30 o 
   2   9  20        0.29       -4.87      4.87 o 
  -4  10  20       12.34       22.20     12.78 o 
  -3  10  20        7.81        1.28      5.26 o 
  -2  10  20       21.86       25.66     10.05 o 
  -1  10  20       44.77       65.23     11.18 o 
   0  10  20       12.12       16.45      6.03 o 
   1  10  20       25.69       29.75      7.38 o 
   2  10  20        3.90       10.43      9.14 o 
  -3  11  20       19.56       16.58      8.90 o 
  -2  11  20        7.74       16.98      9.58 o 
  -1  11  20        2.34        9.71      8.37 o 
   0  11  20       21.70       17.76      9.61 o 
   1  11  20        2.37        0.17      3.86 o 
  -3  12  20        3.63       -6.00      8.26 o 
  -2  12  20        0.57        3.52      5.95 o 
  -1  12  20        7.99       -4.11      5.84 o 
   0  12  20        0.94       -2.57      4.84 o 
  -6   1  21        0.95       11.38     12.08 o 
  -5   1  21       13.64       12.40      5.42 o 
  -4   1  21        0.47       -3.57      3.98 o 
  -3   1  21       10.53       25.00      7.21 o 
  -2   1  21        7.35        3.50      3.56 o 
  -1   1  21       70.15       73.38      8.90 o 
   0   1  21       56.44       65.24      8.73 o 
   1   1  21        1.29        0.30      3.40 o 
   2   1  21       19.73       21.75      6.16 o 
   3   1  21        0.16        4.64      5.07 o 
  -5   2  21        0.19       -4.20      4.79 o 
  -4   2  21        0.34       -1.67      3.23 o 
  -3   2  21       64.34       79.01      9.76 o 
  -2   2  21       12.64       16.96      6.10 o 
  -1   2  21      146.79      132.99     11.65 o 
   0   2  21        0.01       -3.19      3.82 o 
   1   2  21       77.51       86.48     10.31 o 
   2   2  21        0.41        1.48      3.76 o 
   3   2  21       17.13       20.45      7.68 o 
  -5   3  21       16.26        6.10      5.25 o 
  -4   3  21        4.04       -4.18      4.18 o 
  -3   3  21       31.91       46.90      9.86 o 
  -2   3  21        0.37       -4.53      4.53 o 
  -1   3  21      231.21      234.09     16.32 o 
   0   3  21       20.94       29.79      6.25 o 
   1   3  21       47.56       54.02      9.05 o 
   2   3  21       20.56       17.16      5.73 o 
   3   3  21        4.20        2.37      4.41 o 
  -5   4  21        0.20       -1.86      4.39 o 
  -4   4  21        1.47        1.98      4.09 o 
  -3   4  21        0.66        2.80      3.86 o 
  -2   4  21       46.41       48.36      7.40 o 
  -1   4  21       13.92       20.89      5.53 o 
   0   4  21        2.62        2.91      4.14 o 
   1   4  21        0.15        3.86      4.26 o 
   2   4  21       27.41       33.98      7.38 o 
   3   4  21        4.71        6.18      4.92 o 
  -5   5  21        7.89       24.20      8.70 o 
  -4   5  21       16.63       31.91      7.86 o 
  -3   5  21       18.08       18.24      7.68 o 
  -2   5  21        0.60        0.02      3.24 o 
  -1   5  21       59.52       42.34      6.73 o 
   0   5  21       22.78       28.52      8.78 o 
   1   5  21        0.82        2.84      4.34 o 
   2   5  21       24.61       35.95      7.83 o 
   3   5  21       14.64       14.96      6.43 o 
  -5   6  21        9.30       13.37      8.37 o 
  -4   6  21       26.84       38.24     17.89 o 
  -3   6  21       41.55       38.17      6.77 o 
  -2   6  21        2.81       -2.56      3.40 o 
  -1   6  21        0.00        9.74      8.08 o 
   0   6  21       83.23       86.88     10.64 o 
   1   6  21        4.73        1.03      3.96 o 
   2   6  21       46.88       56.72     10.80 o 
  -5   7  21        9.28       12.67      8.71 o 
  -4   7  21       17.43       26.90      9.65 o 
  -3   7  21        0.48       -2.83      4.68 o 
  -2   7  21        3.74        5.22      3.58 o 
  -1   7  21       19.37       20.66      5.70 o 
   0   7  21        1.75        2.95      4.11 o 
   1   7  21       23.81       17.62      6.92 o 
   2   7  21        4.07        3.72      4.37 o 
  -4   8  21        0.03        1.90      6.80 o 
  -3   8  21       71.87       93.09     31.94 o 
  -2   8  21       86.16       79.92      8.58 o 
  -1   8  21        0.13       -3.91      3.91 o 
   0   8  21        6.74        2.80      3.65 o 
   1   8  21        1.65       21.29      9.95 o 
   2   8  21        1.79        8.14      5.33 o 
  -4   9  21       26.92       25.51     10.69 o 
  -3   9  21       11.41       13.69     21.95 o 
  -2   9  21       12.42        9.14      5.43 o 
  -1   9  21       26.03       32.15      6.60 o 
   0   9  21        0.00       -5.38      5.47 o 
   1   9  21        2.46        2.56      4.90 o 
  -3  10  21       18.42       16.80     10.02 o 
  -2  10  21        2.20       14.11     19.51 o 
  -1  10  21       30.59       45.41      9.78 o 
   0  10  21        3.30       -1.67      4.42 o 
   1  10  21        1.19        7.28      4.92 o 
  -2  11  21       22.82       18.82     19.05 o 
  -1  11  21       14.73        5.02      5.96 o 
   0  11  21        8.18        0.43      4.88 o 
  -5   0  22        0.14       -2.79      8.59 o 
  -4   0  22        0.19       -0.35      4.85 o 
  -3   0  22       70.55      101.25     16.84 o 
  -2   0  22       75.23       77.20     12.89 o 
  -1   0  22       99.87      113.13     24.74 o 
   0   0  22       26.09       32.11      9.64 o 
   1   0  22       37.68       56.07     12.55 o 
   2   0  22        2.32        0.25      5.33 o 
   3   0  22        2.52       25.21     13.47 o 
  -5   1  22        5.02       -3.33      5.18 o 
  -4   1  22       32.44       28.17      6.62 o 
  -3   1  22       35.25       52.81     10.66 o 
  -2   1  22       30.66       32.80      6.44 o 
  -1   1  22       33.92       39.45      9.09 o 
   0   1  22       59.34       77.74      9.85 o 
   1   1  22        0.31        1.61      4.09 o 
   2   1  22        7.80        9.97      5.36 o 
   3   1  22        0.03        1.90      5.17 o 
  -5   2  22        0.26       -0.71      4.12 o 
  -4   2  22       42.22       50.27      8.13 o 
  -3   2  22       10.83       15.49      5.51 o 
  -2   2  22       13.18       22.63      5.45 o 
  -1   2  22       24.66       21.49      5.73 o 
   0   2  22       10.62       10.21      9.15 o 
   1   2  22       46.00       54.95      8.62 o 
   2   2  22        0.95       16.32     15.27 o 
  -5   3  22        0.04        3.70      8.83 o 
  -4   3  22      119.16      105.16     11.33 o 
  -3   3  22        3.07        1.29      3.28 o 
  -2   3  22       67.12       63.30      9.12 o 
  -1   3  22        7.11        8.31      4.68 o 
   0   3  22       57.72       51.22      8.15 o 
   1   3  22        0.34       -1.56      4.90 o 
   2   3  22        4.17       10.83      7.15 o 
  -5   4  22        7.48       -1.45      6.03 o 
  -4   4  22       39.84       31.98      7.47 o 
  -3   4  22        2.70        4.93      4.07 o 
  -2   4  22        1.97       10.52      9.43 o 
  -1   4  22       54.76       55.30      7.91 o 
   0   4  22       80.59       79.29     12.44 o 
   1   4  22        2.60        8.41      5.36 o 
   2   4  22        4.11        6.13      5.40 o 
  -5   5  22        5.60        8.36     12.54 o 
  -4   5  22        0.41        3.89      6.85 o 
  -3   5  22       41.18       49.70      7.35 o 
  -2   5  22      118.49      119.82     12.94 o 
  -1   5  22       26.10       22.38      5.32 o 
   0   5  22       10.52       13.03     11.78 o 
   1   5  22       29.11       31.01      6.50 o 
   2   5  22        1.06       -1.78      4.53 o 
  -4   6  22       10.04       19.50     14.52 o 
  -3   6  22        1.27        0.73      3.28 o 
  -2   6  22       10.95        4.80      4.32 o 
  -1   6  22        0.98       10.64      7.11 o 
   0   6  22       61.46       60.72     10.64 o 
   1   6  22       17.83       10.94      4.93 o 
   2   6  22        8.46       15.11      7.45 o 
  -4   7  22        0.61       -1.69      6.08 o 
  -3   7  22        0.63       -4.74      6.05 o 
  -2   7  22       19.23       27.99      6.14 o 
  -1   7  22        5.49       -4.62      4.62 o 
   0   7  22        0.73       -3.25      5.13 o 
   1   7  22        3.75        4.98      7.04 o 
  -4   8  22       81.63       83.69     15.19 o 
  -3   8  22        3.16       -5.03      9.06 o 
  -2   8  22        4.28        3.83      4.83 o 
  -1   8  22        0.33       16.95      9.96 o 
   0   8  22        0.00        3.65      5.93 o 
   1   8  22        4.42       12.50      6.16 o 
  -3   9  22       23.06       13.67      9.18 o 
  -2   9  22        2.47        5.80      7.30 o 
  -1   9  22       19.32       17.76      7.05 o 
   0   9  22        5.58        5.92      4.92 o 
  -2  10  22        1.89       11.11      7.39 o 
  -1  10  22        3.28       -0.35      5.58 o 
  -5   1  23       20.36       23.49     11.61 o 
  -4   1  23        3.13        1.73      3.76 o 
  -3   1  23        9.46        8.84      5.26 o 
  -2   1  23       29.84       26.12      6.67 o 
  -1   1  23        2.61        5.82      5.04 o 
   0   1  23        0.26        4.23      5.41 o 
   1   1  23       30.29       43.55      8.40 o 
   2   1  23        9.83        8.19      4.99 o 
  -4   2  23       17.20        9.17      5.15 o 
  -3   2  23        0.52       -0.61      3.40 o 
  -2   2  23       18.50       16.19      6.03 o 
  -1   2  23       23.68       26.76      6.31 o 
   0   2  23       21.14       20.78      6.53 o 
   1   2  23       22.56       25.34      6.58 o 
   2   2  23        2.75        0.96      4.22 o 
  -4   3  23        2.01        0.39      4.92 o 
  -3   3  23        4.24        2.35      3.99 o 
  -2   3  23       24.19       20.05      6.10 o 
  -1   3  23        1.66        9.60      4.80 o 
   0   3  23        5.82        5.59      8.32 o 
   1   3  23       78.28       75.65     10.17 o 
   2   3  23       17.22       16.53      6.82 o 
  -4   4  23        5.42        6.51      5.02 o 
  -3   4  23        2.66        2.97      6.22 o 
  -2   4  23       25.25       27.01      7.01 o 
  -1   4  23       15.01       10.90      4.90 o 
   0   4  23        4.35        1.93      4.00 o 
   1   4  23       10.94        7.56      6.20 o 
  -4   5  23        1.97       -0.05      5.56 o 
  -3   5  23        1.65        5.91      4.82 o 
  -2   5  23       44.90       42.26      8.14 o 
  -1   5  23       20.00       27.29      6.73 o 
   0   5  23        3.65       10.72     11.91 o 
   1   5  23       12.47        7.14      5.83 o 
  -4   6  23        0.02        3.41      6.07 o 
  -3   6  23      129.92      136.75     20.87 o 
  -2   6  23        5.59        7.21      5.00 o 
  -1   6  23       19.38       15.66      5.69 o 
   0   6  23        0.22        6.80      5.14 o 
   1   6  23       11.18        6.13      4.50 o 
  -3   7  23        1.46       -0.31      5.89 o 
  -2   7  23       26.02       30.23      8.82 o 
  -1   7  23        1.26        6.70      4.56 o 
   0   7  23        0.02        1.45      3.97 o 
  -2   8  23        1.80        4.73      5.49 o 
  -1   8  23        0.49       -4.06      5.96 o 
   0   8  23        9.46        7.12      5.15 o 
  -4   0  24        0.15        1.87      6.31 o 
  -3   0  24        0.43       -2.97      5.39 o 
  -2   0  24        5.71        6.07      7.53 o 
  -1   0  24       42.65       30.20     11.47 o 
   0   0  24        5.58        4.21      7.11 o 
   1   0  24       24.00       44.54     14.28 o 
  -4   1  24        8.90       17.18      6.04 o 
  -3   1  24       28.36       29.53      6.38 o 
  -2   1  24        0.74        4.15      4.57 o 
  -1   1  24        8.95        8.78      5.27 o 
   0   1  24       78.95       81.04     10.44 o 
   1   1  24       18.31       14.32      6.10 o 
  -4   2  24        0.17        2.43      5.07 o 
  -3   2  24        0.57       -2.36      3.73 o 
  -2   2  24        9.90       20.84      6.12 o 
  -1   2  24        2.22       13.69      6.97 o 
   0   2  24       87.59       92.19     13.38 o 
   1   2  24        0.00        2.07      5.67 o 
  -4   3  24        2.17       -0.39      4.40 o 
  -3   3  24       52.01       60.82      9.00 o 
  -2   3  24        5.93       11.53      5.73 o 
  -1   3  24       26.05       41.95      7.29 o 
   0   3  24        0.03       -1.17      4.49 o 
   1   3  24        5.79       -5.01      5.01 o 
  -3   4  24        0.00        3.20      4.37 o 
  -2   4  24       16.19       17.17      7.02 o 
  -1   4  24       11.02       10.65      6.02 o 
   0   4  24        0.19       -1.86      4.30 o 
  -3   5  24       62.53       59.48     16.03 o 
  -2   5  24        0.46        7.69      9.06 o 
  -1   5  24       19.80       13.67      5.47 o 
   0   5  24       13.32       22.11      6.85 o 
  -2   6  24        8.50       -2.55      4.17 o 
  -1   6  24        9.01       15.91      5.99 o 
   0   6  24        7.11        5.99      5.11 o 
  -3   1  25       17.34       17.25      6.72 o 
  -2   1  25        0.94        6.08      4.91 o 
  -1   1  25        5.97        5.75      5.56 o 
   0   1  25        1.00        2.39      5.04 o 
  -2   2  25        0.01       -2.92      4.55 o 
  -1   2  25       15.53       15.70      5.84 o 
   0   2  25        0.87        2.52      6.02 o 
  -2   3  25        0.86        1.87      4.44 o 
  -1   3  25        1.18       -2.67      4.63 o 
                                                 
